# Supplementary material for: Health providers pass knowledge and abilities acquired by training in obstetric emergencies to their peers: the average treatment on the treated effect of PRONTO on delivery attendance in Mexico
Source: BMC Pregnancy Childbirth. 2018 Jun 15;18:232. doi: 10.1186/s12884-018-1872-4 (PMC6003075; doi:10.1186/s12884-018-1872-4)
Supplement: Supplementary file 2 — Provider-level dataset. This dataset includes all relevant anonymized information of the study participants’ as well as the birth observation variables during baseline and follow ups. (XLS 169 kb) [file 12884_2018_1872_MOESM2_ESM.xls]

## Sheet: Sheet1
Time of follow-up	Health Provider ID	number of delivery	AMTSL step1: Oxytocin immediately after birth	AMTSL step2: controlled cord traction	AMTSL step3: massage of the uterine fundus	Delayed umbilical cord clamping	After 1 minute	Skin-to-skin immediately after birth	Uterine wiping	Kristeller	Episiotomy	Complete AMTSL	Hospital ID	Matched-pair ID original study	Intervention alocation Case or Control	Date	State	Was the provider trained with PRONTO	Sex	Profession	Shift	Month	tag_ATT	tag_ATNT
SEGUIMIENTO A LOS 12 MESES	1	1	1	1	0	1	0	0	1	1	0	0	1010101	Tejupilco/San Felipe	Intervención	19093	MEXICO	No	mujer	Médico interno	nocturno	4		1
SEGUIMIENTO A LOS 12 MESES	2	1	0	1	0	1	0	0	1	0	1	0	1010101	Tejupilco/San Felipe	Intervención	19095	MEXICO	No	mujer	Médico interno	vespertino	4		1
SEGUIMIENTO A LOS 8 MESES	3	1	0	1	1			0	1	0	1	0	1010101	Tejupilco/San Felipe	Intervención	18948	MEXICO	No	hombre	Médico interno	Matutino	11		1
SEGUIMIENTO A LOS 8 MESES	4	1	1	1	1			0	1	0	0	1	1010101	Tejupilco/San Felipe	Intervención	18948	MEXICO	No	hombre	Médico interno	vespertino	11		1
SEGUIMIENTO A LOS 4 MESES	5	2	0.5	1	0.5	0	0	0	1	0	1	0.5	1010101	Tejupilco/San Felipe	Intervención	18812	MEXICO	Si	mujer	Médico interno	vespertino	7	1
SEGUIMIENTO A LOS 8 MESES	5	1	1	1	1	0	0	0	1	0	1	1	1010101	Tejupilco/San Felipe	Intervención	18809	MEXICO	Si	mujer	Médico interno	vespertino	7	1
SEGUIMIENTO A LOS 8 MESES	6	3	0.666667	1	1	0		0	1	0	0.333333	0.666667	1010101	Tejupilco/San Felipe	Intervención	18950	MEXICO	No	mujer	Médico interno	vespertino	11		1
SEGUIMIENTO A LOS 12 MESES	6	1	1	1	1	1	0	0	1	0	1	1	1010101	Tejupilco/San Felipe	Intervención	19094	MEXICO	No	mujer	Médico interno	vespertino	4		1
SEGUIMIENTO A LOS 4 MESES	7	2	1	1	0.5	1	0	0.5	1	0.5	0.5	0.5	1010101	Tejupilco/San Felipe	Intervención	18813	MEXICO	Si	mujer	Médico interno	vespertino	7	1
SEGUIMIENTO A LOS 12 MESES	8	4	0.25	1	1	1	0	0	1	0.25	0.5	0.25	1010101	Tejupilco/San Felipe	Intervención	19095	MEXICO	No	mujer	Médico interno	vespertino	4		1
SEGUIMIENTO A LOS 12 MESES	9	1	1	1	1	1	0	0	1	1	0	1	1010101	Tejupilco/San Felipe	Intervención	19093	MEXICO	No		Residente	Matutino	4		1
LINEA BASAL	10	1	0	1	0	1	0	0	1	0	1	0	1010101	Tejupilco/San Felipe	Intervención	18691	MEXICO	No	mujer	Residente	Matutino	3		1
LINEA BASAL	11	1	0	1	0	1	0	0	1	0	1	0	1010101	Tejupilco/San Felipe	Intervención	18692	MEXICO	No	hombre	Médico	vespertino	3		1
LINEA BASAL	12	1	0	1	0	1	0	0	1	0	0	0	1010101	Tejupilco/San Felipe	Intervención	18691	MEXICO	No	hombre	Médico interno	vespertino	3		1
LINEA BASAL	13	1	0	1	0	1	0	0	1	0	1	0	1010101	Tejupilco/San Felipe	Intervención	18693	MEXICO	No	hombre	Médico interno	Matutino	3		1
LINEA BASAL	14	1	0	1	1	1	0	0	1	0	0	0	1010101	Tejupilco/San Felipe	Intervención	18692	MEXICO	No	mujer	Médico interno	Matutino	3		1
LINEA BASAL	15	1	0	1	0	1	0	0	1	1	1	0	1010101	Tejupilco/San Felipe	Intervención	18692	MEXICO	No	hombre	Médico	Matutino	3		1
SEGUIMIENTO A LOS 12 MESES	16	1	0	1	1	1	0	0	1	0	0	0	1010101	Tejupilco/San Felipe	Intervención	19095	MEXICO	No			vespertino	4		1
SEGUIMIENTO A LOS 12 MESES	17	1	0	1	0	1	0	0	1	0	1	0	1020202	Tejupilco/San Felipe	Control	19102	MEXICO	No	hombre	Médico interno	vespertino	4	1	1
SEGUIMIENTO A LOS 12 MESES	18	1	0	1	1	1	0	0	1	0	1	0	1020202	Tejupilco/San Felipe	Control	19100	MEXICO	No		Médico interno	nocturno	4	1	1
SEGUIMIENTO A LOS 12 MESES	19	1	0	1	0	1	0	0	1	1	1	0	1020202	Tejupilco/San Felipe	Control	19103	MEXICO	No	mujer	Médico interno	vespertino	4	1	1
SEGUIMIENTO A LOS 12 MESES	20	1	1	1	0	1	0	0	1	0	0	0	1020202	Tejupilco/San Felipe	Control	19102	MEXICO	No		Médico interno	Matutino	4	1	1
SEGUIMIENTO A LOS 8 MESES	21	1	1	1	1			0	1	0	1	1	1020202	Tejupilco/San Felipe	Control	18969	MEXICO	No	hombre	Médico interno	vespertino	12	1	1
SEGUIMIENTO A LOS 12 MESES	21	1	0	1	0	1	0	0	1	0	1	0	1020202	Tejupilco/San Felipe	Control	19102	MEXICO	No	hombre	Médico interno	nocturno	4	1	1
SEGUIMIENTO A LOS 8 MESES	22	2	1	0.5	0.5	0		0	1	0	1	0.5	1020202	Tejupilco/San Felipe	Control	18969	MEXICO	No	mujer	Médico interno	vespertino	12	1	1
SEGUIMIENTO A LOS 8 MESES	23	2	0.5	1	0.5	0	1	0	1	0	0.5	0.5	1020202	Tejupilco/San Felipe	Control	18968	MEXICO	No	hombre	Médico interno	vespertino	12	1	1
SEGUIMIENTO A LOS 12 MESES	23	1	1	1	0	1	0	0	1	0	1	0	1020202	Tejupilco/San Felipe	Control	19102	MEXICO	No	hombre	Médico interno	nocturno	4	1	1
LINEA BASAL	24	1	1	1	0	1	0	0	0	0	0	0	1020202	Tejupilco/San Felipe	Control	18725	MEXICO	No	mujer	Médico	nocturno	4	1	1
SEGUIMIENTO A LOS 12 MESES	24	1	0	1	0	1	0	0	1	0	0	0	1020202	Tejupilco/San Felipe	Control	19101	MEXICO	No	mujer	Médico	Matutino	4	1	1
SEGUIMIENTO A LOS 8 MESES	25	2	0	1	0			0	1	0	0.5	0	1020202	Tejupilco/San Felipe	Control	18969	MEXICO	No	hombre	Médico general	vespertino	12	1	1
SEGUIMIENTO A LOS 8 MESES	26	1	1	1	1			0	1	0	1	1	1020202	Tejupilco/San Felipe	Control	18968	MEXICO	No	mujer	Médico general		12	1	1
LINEA BASAL	27	1	1	1	1	1	0	0	0	0	1	1	1020202	Tejupilco/San Felipe	Control	18722	MEXICO	No	mujer	Médico general	vespertino	4	1	1
LINEA BASAL	28	2	1	1	1	1	0	0	1	0	0.5	1	1020202	Tejupilco/San Felipe	Control	18724	MEXICO	No	hombre	Residente	Matutino	4	1	1
SEGUIMIENTO A LOS 8 MESES	29	1	1	1	1	0		0	1	1	1	1	1020202	Tejupilco/San Felipe	Control	18968	MEXICO	No	hombre	Residente	vespertino	12	1	1
SEGUIMIENTO A LOS 12 MESES	30	1	0	1	0	1	0	0	1	0	0	0	1020202	Tejupilco/San Felipe	Control	19102	MEXICO	No		Gineco-obstetra	vespertino	4	1	1
LINEA BASAL	31	1	0	1	1	1	0	0	0	1	1	0	1020202	Tejupilco/San Felipe	Control	18722	MEXICO	No	hombre	Gineco-obstetra	nocturno	4	1	1
SEGUIMIENTO A LOS 12 MESES	32	1	1	1	1	1	0	0	1	0	0	1	1020202	Tejupilco/San Felipe	Control	19101	MEXICO	No	hombre	Gineco-obstetra	Matutino	4	1	1
LINEA BASAL	33	1	1	1	1	1	0	0	0	1	1	1	1020202	Tejupilco/San Felipe	Control	18722	MEXICO	No	hombre	Gineco-obstetra	vespertino	4	1	1
LINEA BASAL	34	1	1	1	1	1	0	0	1	0	1	1	1020202	Tejupilco/San Felipe	Control	18724	MEXICO	No	mujer	Gineco-obstetra	vespertino	4	1	1
LINEA BASAL	35	1	0	1	0	1	0	0	1	0	1	0	1020202	Tejupilco/San Felipe	Control	18723	MEXICO	No	mujer	Gineco-obstetra	nocturno	4	1	1
SEGUIMIENTO A LOS 12 MESES	35	1	1	1	1	1	0	0	1	0	1	1	1020202	Tejupilco/San Felipe	Control	19101	MEXICO	No	mujer	Gineco-obstetra	nocturno	4	1	1
LINEA BASAL	36	1	1	1	1	1	0	0	1	0	0	1	1020202	Tejupilco/San Felipe	Control	18724	MEXICO	No	mujer	Médico	Matutino	4	1	1
LINEA BASAL	37	1	1	1	1	1	0	0	1	0	0	1	1020202	Tejupilco/San Felipe	Control	18724	MEXICO	No	mujer	Médico	nocturno	4	1	1
LINEA BASAL	38	1	1	1	1	1	0	0	0	0	1	1	1020202	Tejupilco/San Felipe	Control	18723	MEXICO	No	mujer	Médico		4	1	1
LINEA BASAL	39	1	0	1	0	1	0	0	0	0	1	0	1131313	Chalco/Chimalhuacán	Control	18904	MEXICO	No	mujer	Médico interno	vespertino	10	1	1
SEGUIMIENTO A LOS 4 MESES	39	1	1	1	0			0	1	0	1	0	1131313	Chalco/Chimalhuacán	Control	19036	MEXICO	No	hombre	Médico interno	vespertino	2	1	1
SEGUIMIENTO A LOS 12 MESES	40	2	0	1	1			0	1	0	0.5	0	1131313	Chalco/Chimalhuacán	Control	19472	MEXICO	No	hombre	Médico interno	nocturno	4	1	1
LINEA BASAL	41	1	1	0	0	1	0	0	1	0	1	0	1131313	Chalco/Chimalhuacán	Control	18906	MEXICO	No		Médico interno	vespertino	10	1	1
SEGUIMIENTO A LOS 12 MESES	42	1	0	1	1			0	1	0	1	0	1131313	Chalco/Chimalhuacán	Control	19473	MEXICO	No	hombre	Médico interno	nocturno	4	1	1
LINEA BASAL	43	2	1	1	0.5	0.5	0	0	0.5	0	0	0.5	1131313	Chalco/Chimalhuacán	Control	18906	MEXICO	No	mujer	Médico interno	Matutino	10	1	1
LINEA BASAL	44	1	1	1	0	1	0	0	1	0	1	0	1131313	Chalco/Chimalhuacán	Control	18905	MEXICO	No		Médico interno	vespertino	10	1	1
SEGUIMIENTO A LOS 12 MESES	45	1	0	1	1			0	1	0	1	0	1131313	Chalco/Chimalhuacán	Control	19471	MEXICO	No		Médico interno	vespertino	4	1	1
SEGUIMIENTO A LOS 12 MESES	46	1	0	1	1			0	1	0	1	0	1131313	Chalco/Chimalhuacán	Control	19473	MEXICO	No		Médico interno	nocturno	4	1	1
SEGUIMIENTO A LOS 4 MESES	47	1	1	1	0			0	1	0	1	0	1131313	Chalco/Chimalhuacán	Control	19039	MEXICO	No		Médico interno	vespertino	2	1	1
SEGUIMIENTO A LOS 8 MESES	47	1	1	1	0	1	0	0	1	0	0	0	1131313	Chalco/Chimalhuacán	Control	19149	MEXICO	No		Médico interno	vespertino	6	1	1
SEGUIMIENTO A LOS 8 MESES	48	2	1	1	0	1	0	0	1	0	1	0	1131313	Chalco/Chimalhuacán	Control	19152	MEXICO	No		Médico interno	vespertino	6	1	1
SEGUIMIENTO A LOS 4 MESES	49	1	1	1	0			0	1	0	1	0	1131313	Chalco/Chimalhuacán	Control	19038	MEXICO	No	hombre	Médico interno	vespertino	2	1	1
SEGUIMIENTO A LOS 8 MESES	50	2	1	1	0	1	0	0	1	0	0	0	1131313	Chalco/Chimalhuacán	Control	19151	MEXICO	No		Médico interno	vespertino	6	1	1
LINEA BASAL	51	1	0	0	0	0	0	0	1	0	1	0	1171717	MI Chalco/MI Chimalhuacan	Control	18911	MEXICO	No	mujer	Gineco-obstetra	vespertino	10	1	1
SEGUIMIENTO A LOS 8 MESES	51	2	1	1	0.5	1	0	0	0	0.5	0	0.5	1171717	MI Chalco/MI Chimalhuacan	Control	19155	MEXICO	No	mujer	Gineco-obstetra	vespertino	6	1	1
SEGUIMIENTO A LOS 12 MESES	51	1	0	0	0			0	1	0	1	0	1171717	MI Chalco/MI Chimalhuacan	Control	18911	MEXICO	No	mujer	Gineco-obstetra	vespertino	10	1	1
SEGUIMIENTO A LOS 8 MESES	52	1	1	1	0	1	0	0	1	0	1	0	1131313	Chalco/Chimalhuacán	Control	19150	MEXICO	No		Gineco-obstetra	Matutino	6	1	1
SEGUIMIENTO A LOS 12 MESES	53	1	0	1	1			0	1	0	1	0	1131313	Chalco/Chimalhuacán	Control	19473	MEXICO	No	hombre	Gineco-obstetra	Matutino	4	1	1
SEGUIMIENTO A LOS 4 MESES	54	1	1	1	1			0	1	0	1	1	1131313	Chalco/Chimalhuacán	Control	19037	MEXICO	No	mujer	Gineco-obstetra	vespertino	2	1	1
SEGUIMIENTO A LOS 8 MESES	55	1	1	1	1	1	0	0	1	0	1	1	1131313	Chalco/Chimalhuacán	Control	19150	MEXICO	No	hombre	Gineco-obstetra	vespertino	6	1	1
SEGUIMIENTO A LOS 12 MESES	56	1	1	1	1			0	1	0	0	1	1161616	Chalco/Chimalhuacán	Intervención	19465	MEXICO	No	hombre	Médico interno	Matutino	4		1
SEGUIMIENTO A LOS 12 MESES	57	1	0	1	1			0	1	0	1	0	1161616	Chalco/Chimalhuacán	Intervención	19463	MEXICO	No	mujer	Médico interno	vespertino	4		1
SEGUIMIENTO A LOS 12 MESES	58	1	1	1	1			0	1	0	1	1	1161616	Chalco/Chimalhuacán	Intervención	19463	MEXICO	No	hombre	Médico interno	Matutino	4		1
SEGUIMIENTO A LOS 12 MESES	59	1	0	1				0	1	0	1		1161616	Chalco/Chimalhuacán	Intervención	19465	MEXICO	No	mujer	Médico interno	vespertino	4		1
SEGUIMIENTO A LOS 8 MESES	60	1	1	1	0	1	0	0	1	0	1	0	1161616	Chalco/Chimalhuacán	Intervención	19041	MEXICO	No	hombre	Médico interno	Matutino	2		1
SEGUIMIENTO A LOS 12 MESES	61	1	0	1	1			0	1	0	0	0	1161616	Chalco/Chimalhuacán	Intervención	19464	MEXICO	No	hombre	Médico general	Matutino	4		1
LINEA BASAL	62	1	0	1	0	1	0	0	1	0	1	0	1161616	Chalco/Chimalhuacán	Intervención	18911	MEXICO	Si	hombre	Gineco-obstetra	vespertino	10	1
LINEA BASAL	63	1	0	1	1	1	0	0	1	0	0	0	1161616	Chalco/Chimalhuacán	Intervención	18912	MEXICO	No	mujer	Residente	Matutino	10		1
LINEA BASAL	64	1	1	1	0	1	0	0	1	0	1	0	1161616	Chalco/Chimalhuacán	Intervención	18915	MEXICO	No	mujer	Residente	Matutino	10		1
SEGUIMIENTO A LOS 4 MESES	65	1	0	1	0			0	1	0	1	0	1161616	Chalco/Chimalhuacán	Intervención	19044	MEXICO	No	hombre	Residente	Matutino	2		1
SEGUIMIENTO A LOS 8 MESES	66	2	1	1	0	1	0	0	0.5	0	0.5	0	1161616	Chalco/Chimalhuacán	Intervención	19163	MEXICO	No	hombre	Residente	Matutino	6		1
LINEA BASAL	67	1	1	1	0	1	0	0	1	0	1	0	1161616	Chalco/Chimalhuacán	Intervención	18913	MEXICO	Si	hombre	Gineco-obstetra	Matutino	10	1
SEGUIMIENTO A LOS 4 MESES	67	2	1	1	0.5			0	0	0	0.5	0.5	1161616	Chalco/Chimalhuacán	Intervención	19047	MEXICO	Si	hombre	Gineco-obstetra	Matutino	2	1
SEGUIMIENTO A LOS 12 MESES	67	1	0	1	1			0	1	0	0	0	1161616	Chalco/Chimalhuacán	Intervención	19460	MEXICO	Si	hombre	Gineco-obstetra	vespertino	4	1
SEGUIMIENTO A LOS 8 MESES	68	1	1	1	0	1	0	1	0	0	1	0	1161616	Chalco/Chimalhuacán	Intervención	19163	MEXICO	Si	mujer	Gineco-obstetra	Matutino	6	1
SEGUIMIENTO A LOS 4 MESES	69	1	1	1	0			0	0	0	1	0	1161616	Chalco/Chimalhuacán	Intervención	19046	MEXICO	No	mujer	Personal de enfermería	Matutino	2		1
LINEA BASAL	70	1	1	1	1			0	1	0	1	1	1161616	Chalco/Chimalhuacán	Intervención	18640	MEXICO	No		Médico	Matutino	1		1
LINEA BASAL	71	3	0	0.333333	0	1	0	0	1	0.333333	1	0	1171717	MI Chalco/MI Chimalhuacan	Control	18913	MEXICO	No	mujer	Médico general	vespertino	10	1	1
SEGUIMIENTO A LOS 12 MESES	71	3	0	0.333333	0	0		0	1	0.333333	1	0	1171717	MI Chalco/MI Chimalhuacan	Control	18913	MEXICO	No	mujer	Médico general	vespertino	10	1	1
SEGUIMIENTO A LOS 8 MESES	72	1	1	1	0	1	0	0	0	0	0	0	1171717	MI Chalco/MI Chimalhuacan	Control	19156	MEXICO	No		Gineco-obstetra	Matutino	6	1	1
SEGUIMIENTO A LOS 4 MESES	73	1	0	1	0			0	1	0	1	0	1171717	MI Chalco/MI Chimalhuacan	Control	19040	MEXICO	No	mujer	Gineco-obstetra	vespertino	2	1	1
SEGUIMIENTO A LOS 4 MESES	74	2	1	1	1			0	1	0	1	1	1171717	MI Chalco/MI Chimalhuacan	Control	19042	MEXICO	No	mujer	Gineco-obstetra	Matutino	2	1	1
SEGUIMIENTO A LOS 8 MESES	74	4	1	1	0	1	0	0	1	0	1	0	1171717	MI Chalco/MI Chimalhuacan	Control	19154	MEXICO	No	mujer	Gineco-obstetra	vespertino	6	1	1
SEGUIMIENTO A LOS 4 MESES	75	2	0	1	0			0	1	0	1	0	1171717	MI Chalco/MI Chimalhuacan	Control	19041	MEXICO	No	mujer	Gineco-obstetra	Matutino	2	1	1
SEGUIMIENTO A LOS 8 MESES	75	1	1	1	0	1	0	0	0	0	1	0	1171717	MI Chalco/MI Chimalhuacan	Control	19154	MEXICO	No	mujer	Gineco-obstetra	vespertino	6	1	1
SEGUIMIENTO A LOS 8 MESES	76	1	1	1	0	1	0	0	1	0	1	0	1171717	MI Chalco/MI Chimalhuacan	Control	19153	MEXICO	No	hombre	Gineco-obstetra	Matutino	6	1	1
SEGUIMIENTO A LOS 8 MESES	77	2	1	1	0	1	0	0	1	0	1	0	1171717	MI Chalco/MI Chimalhuacan	Control	19155	MEXICO	No		Gineco-obstetra	vespertino	6	1	1
SEGUIMIENTO A LOS 4 MESES	78	1	1	1	0			0	0	0	0	0	1171717	MI Chalco/MI Chimalhuacan	Control	19040	MEXICO	No	mujer	Personal de enfermería	Matutino	2	1	1
LINEA BASAL	79	1	0	1	1	1	0	0	1	0	1	0	1171717	MI Chalco/MI Chimalhuacan	Control	18914	MEXICO	No	mujer	Personal de enfermería	vespertino	10	1	1
SEGUIMIENTO A LOS 12 MESES	79	1	0	1	1	0		0	1	0	1	0	1171717	MI Chalco/MI Chimalhuacan	Control	18914	MEXICO	No	mujer	Personal de enfermería	vespertino	10	1	1
LINEA BASAL	80	1	0	1	0	0	0	0	1	0	1	0	1171717	MI Chalco/MI Chimalhuacan	Control	18910	MEXICO	No	mujer	Médico	vespertino	10	1	1
SEGUIMIENTO A LOS 12 MESES	80	1	0	1	0	0		0	1	0	1	0	1171717	MI Chalco/MI Chimalhuacan	Control	18910	MEXICO	No	mujer	Médico	vespertino	10	1	1
SEGUIMIENTO A LOS 8 MESES	81	1	1	1	0	1	0	0	1	0	1	0	1191919	MI Chalco/MI Chimalhuacan	Intervención	19169	MEXICO	Si	mujer	Médico general	vespertino	6	1
LINEA BASAL	82	4	0	1	0	1	0	0	1	0	1	0	1191919	MI Chalco/MI Chimalhuacan	Intervención	18917	MEXICO	Si	hombre	Médico general	nocturno	10	1
LINEA BASAL	83	2	0	1	0	1	0	0	1	0	1	0	1191919	MI Chalco/MI Chimalhuacan	Intervención	18916	MEXICO	Si	hombre	Gineco-obstetra	nocturno	10	1
SEGUIMIENTO A LOS 12 MESES	84	1	1	1	1			0	1	0	1	1	1191919	MI Chalco/MI Chimalhuacan	Intervención	19459	MEXICO	No	hombre	Médico general	Matutino	4		1
SEGUIMIENTO A LOS 12 MESES	85	1	1	1				0	1	0	1		1191919	MI Chalco/MI Chimalhuacan	Intervención	19458	MEXICO	No	hombre	Médico general	Matutino	4		1
SEGUIMIENTO A LOS 12 MESES	86	1	1	1	1			0	1	0	1	1	1191919	MI Chalco/MI Chimalhuacan	Intervención	19458	MEXICO	No	mujer	Médico general	Matutino	4		1
SEGUIMIENTO A LOS 8 MESES	87	3	1	0.666667	0.666667	1	0	0	0	0	1	0.666667	1191919	MI Chalco/MI Chimalhuacan	Intervención	19171	MEXICO	Si	mujer	Médico general	Matutino	6	1
SEGUIMIENTO A LOS 4 MESES	88	1	1	1	0	1	0	0	1	0	1	0	1191919	MI Chalco/MI Chimalhuacan	Intervención	19050	MEXICO	Si	hombre	Gineco-obstetra	vespertino	2	1
SEGUIMIENTO A LOS 4 MESES	89	2	1	1	0	0.5	0	0.5	0.5	0	0.5	0	1191919	MI Chalco/MI Chimalhuacan	Intervención	19051	MEXICO	No	mujer	Gineco-obstetra	vespertino	2		1
SEGUIMIENTO A LOS 12 MESES	90	2	1	1	1			0	1	0	0.5	1	1191919	MI Chalco/MI Chimalhuacan	Intervención	19459	MEXICO	No	mujer	Médico general	vespertino	4		1
SEGUIMIENTO A LOS 4 MESES	91	1	0	1	0	1	1	1	0	0	0	0	1191919	MI Chalco/MI Chimalhuacan	Intervención	19049	MEXICO	No	hombre	Gineco-obstetra	Matutino	2		1
LINEA BASAL	92	1	1	1	0	1	0	0	1	1	1	0	1191919	MI Chalco/MI Chimalhuacan	Intervención	18917	MEXICO	No		Gineco-obstetra	vespertino	10		1
SEGUIMIENTO A LOS 4 MESES	92	1	0	1	0	1	0	0	0	0	1	0	1191919	MI Chalco/MI Chimalhuacan	Intervención	19049	MEXICO	No		Gineco-obstetra	vespertino	2		1
SEGUIMIENTO A LOS 12 MESES	93	1	1	1	1			0	1	0	1	1	1191919	MI Chalco/MI Chimalhuacan	Intervención	19459	MEXICO	No	mujer	Personal de enfermería	Matutino	4		1
LINEA BASAL	94	1	0	1	0	1	0	0	1	0	0	0	1212121	Valle de Bravo/Atlacomulco	Control	18687	MEXICO	No	hombre	Residente	Matutino	3	1	1
SEGUIMIENTO A LOS 8 MESES	95	2	0.5	1	0	0		0	1	0	1	0	1212121	Valle de Bravo/Atlacomulco	Control	18963	MEXICO	No	hombre	Residente	Matutino	12	1	1
LINEA BASAL	96	1	0	1	0	0	0	0	1	0	1	0	1212121	Valle de Bravo/Atlacomulco	Control	18719	MEXICO	No	mujer	Residente	nocturno	4	1	1
SEGUIMIENTO A LOS 12 MESES	96	1	0	1	0	1	0	0	0	0	1	0	1212121	Valle de Bravo/Atlacomulco	Control	19104	MEXICO	No	mujer	Residente	vespertino	4	1	1
SEGUIMIENTO A LOS 12 MESES	97	1	1	0	1	0	0	0	1	0	1	0	1212121	Valle de Bravo/Atlacomulco	Control	19106	MEXICO	No		Residente	Matutino	4	1	1
LINEA BASAL	98	1	1	1	1	1	0	0	0	0	0	1	1212121	Valle de Bravo/Atlacomulco	Control	18720	MEXICO	No	hombre	Gineco-obstetra	vespertino	4	1	1
SEGUIMIENTO A LOS 12 MESES	98	3	0.666667	0.666667	0.666667	1	0	0	0	0	0.666667	0.333333	1212121	Valle de Bravo/Atlacomulco	Control	19105	MEXICO	No	hombre	Gineco-obstetra	vespertino	4	1	1
LINEA BASAL	99	1	0	1	1	1	0	0	1	0	1	0	1212121	Valle de Bravo/Atlacomulco	Control	18720	MEXICO	No	hombre	Gineco-obstetra	Matutino	4	1	1
LINEA BASAL	100	1	0	1	0	1	0	0	1	0	0	0	1212121	Valle de Bravo/Atlacomulco	Control	18687	MEXICO	No	mujer	Gineco-obstetra	vespertino	3	1	1
LINEA BASAL	101	2	0.5	1	0	1	0	0	1	0	0	0	1212121	Valle de Bravo/Atlacomulco	Control	18719	MEXICO	No	hombre	Gineco-obstetra	nocturno	4	1	1
SEGUIMIENTO A LOS 12 MESES	102	1	0	1	0	1	0	0	1	0	1	0	1212121	Valle de Bravo/Atlacomulco	Control	19106	MEXICO	No	hombre	Gineco-obstetra	Matutino	4	1	1
LINEA BASAL	103	1	0	1	1	0	0	0	1	0	1	0	1191919	Valle de Bravo/Atlacomulco	Control	18719	MEXICO	No	mujer	Personal de enfermería	nocturno	4	1	1
LINEA BASAL	104	1	0	1	1	0	0	0	1	1	1	0	1212121	Valle de Bravo/Atlacomulco	Control	18720	MEXICO	No	hombre	Personal de enfermería		4	1	1
LINEA BASAL	105	1	0	1	0	1	0	0	0	0	0	0	1212121	Valle de Bravo/Atlacomulco	Control	18720	MEXICO	No	mujer	Personal de enfermería		4	1	1
LINEA BASAL	106	1	0	1	0	1	0	0	1	0	0	0	1232323	Valle de Bravo/Atlacomulco	Intervención	18697	MEXICO	Si	hombre	Médico interno	vespertino	3	1
SEGUIMIENTO A LOS 4 MESES	106	1	1	1	1	1	0	1	1	0	0	1	1232323	Valle de Bravo/Atlacomulco	Intervención	18807	MEXICO	Si	hombre	Médico interno	Matutino	6	1
SEGUIMIENTO A LOS 4 MESES	107	1	1	1	0	0	0	0	1	0	0	0	1232323	Valle de Bravo/Atlacomulco	Intervención	18806	MEXICO	No	mujer	Médico interno	nocturno	6		1
SEGUIMIENTO A LOS 8 MESES	107	1	0	1	0			0	1	0	1	0	1232323	Valle de Bravo/Atlacomulco	Intervención	18953	MEXICO	No	mujer	Médico interno	vespertino	11		1
SEGUIMIENTO A LOS 12 MESES	107	1	1	1	1	1	0	0	1	0	0	1	1232323	Valle de Bravo/Atlacomulco	Intervención	19096	MEXICO	No	mujer	Médico interno	Matutino	4		1
LINEA BASAL	108	1	0	1	0	1	0	0	1	0	1	0	1232323	Valle de Bravo/Atlacomulco	Intervención	18696	MEXICO	No	mujer	Médico interno	vespertino	3		1
LINEA BASAL	109	1	1	1	0	1	0	0	1	0	1	0	1232323	Valle de Bravo/Atlacomulco	Intervención	18697	MEXICO	No	hombre	Médico interno	Matutino	3		1
SEGUIMIENTO A LOS 12 MESES	110	1	1	1	0	1	0	0	1	0	0	0	1232323	Valle de Bravo/Atlacomulco	Intervención	19096	MEXICO	No		Médico interno	vespertino	4		1
SEGUIMIENTO A LOS 8 MESES	111	1	1	1	1	0		1	1	0	1	1	1232323	Valle de Bravo/Atlacomulco	Intervención	18953	MEXICO	No	mujer	Médico interno	vespertino	11		1
SEGUIMIENTO A LOS 12 MESES	111	1	1	1	0	1	0	0	1	0	1	0	1232323	Valle de Bravo/Atlacomulco	Intervención	19096	MEXICO	No	mujer	Médico interno	vespertino	4		1
SEGUIMIENTO A LOS 8 MESES	112	1	1	1	1			1	1	0	0	1	1232323	Valle de Bravo/Atlacomulco	Intervención	18956	MEXICO	No	hombre	Médico interno	Matutino	11		1
SEGUIMIENTO A LOS 12 MESES	113	1	0	1	0	1	0	0	1	0	1	0	1232323	Valle de Bravo/Atlacomulco	Intervención	19097	MEXICO	No		Médico interno	Matutino	4		1
LINEA BASAL	114	1	0	1	0	1	0	0	1	0	0	0	1232323	Valle de Bravo/Atlacomulco	Intervención	18697	MEXICO	Si	hombre	Gineco-obstetra	nocturno	3	1
SEGUIMIENTO A LOS 12 MESES	115	3	0	1	0.333333	1	0	0.333333	1	0.333333	1	0	1232323	Valle de Bravo/Atlacomulco	Intervención	19097	MEXICO	No		Gineco-obstetra	vespertino	4		1
SEGUIMIENTO A LOS 12 MESES	116	1	1	1	0	1	0	0	1	0	0	0	1232323	Valle de Bravo/Atlacomulco	Intervención	19096	MEXICO	No		Gineco-obstetra	nocturno	4		1
SEGUIMIENTO A LOS 12 MESES	117	1	0	1	0	1	0	1	1	0	1	0	1232323	Valle de Bravo/Atlacomulco	Intervención	19098	MEXICO	No		Gineco-obstetra	vespertino	4		1
SEGUIMIENTO A LOS 4 MESES	118	1	1	1	1	1	0	1	0	0	0	1	1232323	Valle de Bravo/Atlacomulco	Intervención	18806	MEXICO	Si	mujer	Personal de enfermería	Matutino	6	1
SEGUIMIENTO A LOS 8 MESES	119	1	1	1	0			0	1	0	0	0	1232323	Valle de Bravo/Atlacomulco	Intervención	18954	MEXICO	No	mujer	Personal de enfermería	vespertino	11		1
SEGUIMIENTO A LOS 12 MESES	119	1	1	1	1	0	0	0	1	0	1	1	1232323	Valle de Bravo/Atlacomulco	Intervención	19096	MEXICO	No	mujer	Personal de enfermería	vespertino	4		1
SEGUIMIENTO A LOS 8 MESES	120	1	1	1	1	0		1	1	0	0	1	1232323	Valle de Bravo/Atlacomulco	Intervención	18956	MEXICO	No	mujer	Médico	vespertino	11		1
SEGUIMIENTO A LOS 8 MESES	121	1	1	1	1			0	1	0	1	1	1232323	Valle de Bravo/Atlacomulco	Intervención	18956	MEXICO	No	mujer	Personal de enfermería	vespertino	11		1
SEGUIMIENTO A LOS 4 MESES	122	2	0	1	1			0	1	0	0	0	2030303	Comitán/Arriaga	Control	19119	CHIAPAS	No	hombre	Médico interno	nocturno	5	1	1
SEGUIMIENTO A LOS 8 MESES	123	1	1	1	1			0	1	0	0	1	2030303	Comitán/Arriaga	Control		CHIAPAS	No	hombre	Médico interno	vespertino		1	1
SEGUIMIENTO A LOS 4 MESES	124	1	0	1	1			0	1	0	0	0	2030303	Comitán/Arriaga	Control	19118	CHIAPAS	No	hombre	Médico interno	vespertino	5	1	1
SEGUIMIENTO A LOS 4 MESES	125	1	0	1	1			0	1	0	0	0	2030303	Comitán/Arriaga	Control	19118	CHIAPAS	No	hombre	Médico interno	vespertino	5	1	1
SEGUIMIENTO A LOS 4 MESES	126	3	0	1	1			0.333333	1	0	0	0	2030303	Comitán/Arriaga	Control	19119	CHIAPAS	No	hombre	Médico interno	nocturno	5	1	1
LINEA BASAL	127	1	0	1	0	1	0	0	1	0	1	0	2030303	Comitán/Arriaga	Control	19006	CHIAPAS	No	hombre	Médico interno	vespertino	1	1	1
SEGUIMIENTO A LOS 8 MESES	128	1	1	1	1			0	1	0	0	1	2030303	Comitán/Arriaga	Control		CHIAPAS	No	hombre	Médico interno	vespertino		1	1
SEGUIMIENTO A LOS 12 MESES	129	2	0	1	1	0		0	1	0	1	0	2030303	Comitán/Arriaga	Control	19424	CHIAPAS	No	hombre	Médico interno	vespertino	3	1	1
SEGUIMIENTO A LOS 8 MESES	130	1	0	1	1			0	1	0	0	0	3222222	Renacimiento/Huixtla	Control	19241	GUERRERO	No	hombre	Médico interno	vespertino	9	1	1
SEGUIMIENTO A LOS 12 MESES	130	4	0	0.75	0.75	0		0	1	0	0.75	0	2030303	Comitán/Arriaga	Control	19425	CHIAPAS	No	hombre	Médico interno	vespertino	3	1	1
SEGUIMIENTO A LOS 8 MESES	131	4	0.5	1	1			0	1	0	0	0.5	2030303	Comitán/Arriaga	Control		CHIAPAS	No	hombre	Médico interno	nocturno		1	1
SEGUIMIENTO A LOS 8 MESES	132	2	1	1	1			0	1	0	0	1	2030303	Comitán/Arriaga	Control	19264	CHIAPAS	No	hombre	Médico interno	vespertino	9	1	1
SEGUIMIENTO A LOS 12 MESES	133	1	0	1	1	0		0	1	0	0	0	2030303	Comitán/Arriaga	Control	19424	CHIAPAS	No	hombre	Médico interno	vespertino	3	1	1
SEGUIMIENTO A LOS 8 MESES	134	2	0.5	1	1			0	1	0	1	0.5	2030303	Comitán/Arriaga	Control	19264	CHIAPAS	No	hombre	Médico interno	Matutino	9	1	1
SEGUIMIENTO A LOS 12 MESES	134	1	0	1	1	0		0	1	0	1	0	2030303	Comitán/Arriaga	Control	19424	CHIAPAS	No	hombre	Médico interno	vespertino	3	1	1
LINEA BASAL	135	1	0	1	0	1	0	0	1	0	0	0	2030303	Comitán/Arriaga	Control	19007	CHIAPAS	No	mujer	Médico interno	Matutino	1	1	1
LINEA BASAL	136	1	0	1	0	1	0	0	1	1	1	0	2030303	Comitán/Arriaga	Control	18645	CHIAPAS	No	mujer	Médico interno	Matutino	1	1	1
LINEA BASAL	137	1	0	1	0	1	0	0	1	0	1	0	2030303	Comitán/Arriaga	Control	19008	CHIAPAS	No	mujer	Médico interno	Matutino	1	1	1
LINEA BASAL	138	2	0	1	0	1	0	0	1	0	0.5	0	2030303	Comitán/Arriaga	Control	19008	CHIAPAS	No	mujer	Médico interno	Matutino	1	1	1
LINEA BASAL	139	2	0	0.5	0.5	1	0	0	1	0	0	0	2030303	Comitán/Arriaga	Control	19007	CHIAPAS	No	hombre	Médico interno	vespertino	1	1	1
LINEA BASAL	140	2	0	0.5	1	1	0	0	1	0.5	1	0	2030303	Comitán/Arriaga	Control	19038	CHIAPAS	No	mujer	Médico interno	vespertino	2	1	1
SEGUIMIENTO A LOS 4 MESES	141	1	0	1	0			0	1	0	0	0	2030303	Comitán/Arriaga	Control	19119	CHIAPAS	No	hombre	Médico general	nocturno	5	1	1
SEGUIMIENTO A LOS 4 MESES	142	1	0	1	1			0	1	0	0	0	2030303	Comitán/Arriaga	Control	19118	CHIAPAS	No	mujer	Médico general	vespertino	5	1	1
SEGUIMIENTO A LOS 4 MESES	143	1	0	1	1			0	1	1	0	0	2030303	Comitán/Arriaga	Control	19119	CHIAPAS	No	mujer	Gineco-obstetra	nocturno	5	1	1
SEGUIMIENTO A LOS 8 MESES	144	2	0	1	1			0	1	0	0.5	0	2040404	Tonalá/Yajalón	Control	19167	CHIAPAS	No	mujer	Médico interno	vespertino	6	1	1
SEGUIMIENTO A LOS 12 MESES	144	1	0	1	1			1	1	0	0	0	2040404	Tonalá/Yajalón	Control		CHIAPAS	No	mujer	Médico interno	Matutino		1	1
SEGUIMIENTO A LOS 8 MESES	145	1	0	1	1			0	1	0	1	0	2040404	Tonalá/Yajalón	Control	19166	CHIAPAS	No	mujer	Médico interno	vespertino	6	1	1
SEGUIMIENTO A LOS 12 MESES	145	1	0	1	1			0	1	0	0	0	2040404	Tonalá/Yajalón	Control		CHIAPAS	No	mujer	Médico interno	vespertino		1	1
SEGUIMIENTO A LOS 4 MESES	146	2	0	1	0.5			0	1	0	0.5	0	2040404	Tonalá/Yajalón	Control	19022	CHIAPAS	No	mujer	Médico interno	nocturno	1	1	1
LINEA BASAL	147	1	1	1	1	1	0	0	1	0	1	1	2040404	Tonalá/Yajalón	Control	18898	CHIAPAS	No	mujer	Médico interno	Matutino	9	1	1
SEGUIMIENTO A LOS 4 MESES	147	2	0	0	0			0	1	0.5	1	0	2040404	Tonalá/Yajalón	Control	19024	CHIAPAS	No	mujer	Médico interno	nocturno	2	1	1
SEGUIMIENTO A LOS 8 MESES	148	1	0	1	1			0	1	0	1	0	2040404	Tonalá/Yajalón	Control	19168	CHIAPAS	No	mujer	Médico interno	vespertino	6	1	1
SEGUIMIENTO A LOS 12 MESES	148	1	1	1	1			0	1	0	0	1	2040404	Tonalá/Yajalón	Control		CHIAPAS	No	mujer	Médico interno	Matutino		1	1
LINEA BASAL	149	3	1	1	1	1	0	0	0.666667	0	0.333333	1	2040404	Tonalá/Yajalón	Control	18899	CHIAPAS	No	mujer	Médico interno	nocturno	9	1	1
SEGUIMIENTO A LOS 4 MESES	150	1	0	0	0			0	1	0	1	0	2040404	Tonalá/Yajalón	Control	19023	CHIAPAS	No	hombre	Médico general	vespertino	1	1	1
SEGUIMIENTO A LOS 4 MESES	151	1	0	0	1			0	0	0	0	0	2040404	Tonalá/Yajalón	Control	19022	CHIAPAS	No	mujer	Médico general	nocturno	1	1	1
SEGUIMIENTO A LOS 4 MESES	152	1	0	1	1			0	1	0	0	0	2040404	Tonalá/Yajalón	Control	19021	CHIAPAS	No	hombre	Médico general	Matutino	1	1	1
SEGUIMIENTO A LOS 8 MESES	153	1	0	1	1			0	1	0	0	0	2040404	Tonalá/Yajalón	Control	19165	CHIAPAS	No	hombre	Médico general	Matutino	6	1	1
SEGUIMIENTO A LOS 12 MESES	153	1	0	1	1			0	1	0	1	0	2040404	Tonalá/Yajalón	Control		CHIAPAS	No	hombre	Médico general	Matutino		1	1
LINEA BASAL	154	1	1	1	0	1	0	0	1	0	0	0	2040404	Tonalá/Yajalón	Control	18896	CHIAPAS	No	mujer	Médico general	Matutino	9	1	1
LINEA BASAL	155	1	1	1	0	1	0	0	1	1	0	0	2040404	Tonalá/Yajalón	Control	18899	CHIAPAS	No	hombre	Residente	nocturno	9	1	1
SEGUIMIENTO A LOS 8 MESES	156	2	0	1	1			0	1	0	1	0	2040404	Tonalá/Yajalón	Control	19167	CHIAPAS	No	mujer	Médico	vespertino	6	1	1
SEGUIMIENTO A LOS 12 MESES	156	3	0.333333	1	1			0	1	0	0	0.333333	2040404	Tonalá/Yajalón	Control		CHIAPAS	No	mujer	Médico	vespertino		1	1
SEGUIMIENTO A LOS 12 MESES	157	3	1	1	0			0	1	0	0.666667	0	2050505	Tonalá/Yajalón	Intervención		CHIAPAS	No	mujer	Médico general	Matutino			1
LINEA BASAL	158	1	0	1	0	0	1	0	1	0	1	0	2050505	Tonalá/Yajalón	Intervención	18876	CHIAPAS	Si	hombre	Médico general	nocturno	9	1
SEGUIMIENTO A LOS 4 MESES	158	2	1	1	0			0	1	0	1	0	2050505	Tonalá/Yajalón	Intervención	19039	CHIAPAS	Si	hombre	Médico general	nocturno	2	1
SEGUIMIENTO A LOS 8 MESES	158	3	0	1	0.333333			0	1	0	0.333333	0	2050505	Tonalá/Yajalón	Intervención	19187	CHIAPAS	Si	hombre	Médico general	nocturno	7	1
SEGUIMIENTO A LOS 12 MESES	158	3	1	1	0			0	1	0	1	0	2050505	Tonalá/Yajalón	Intervención	19284	CHIAPAS	Si	hombre	Médico general	nocturno	10	1
SEGUIMIENTO A LOS 8 MESES	159	1	0	1	0			0	1	0	1	0	2050505	Tonalá/Yajalón	Intervención	19189	CHIAPAS	Si	hombre	Médico general	vespertino	7	1
SEGUIMIENTO A LOS 12 MESES	159	2	1	1	0			0	1	0	0.5	0	2050505	Tonalá/Yajalón	Intervención		CHIAPAS	Si	hombre	Médico general	nocturno		1
LINEA BASAL	160	1	0	1	1	0	0	1	1	0	0	0	2050505	Tonalá/Yajalón	Intervención	18876	CHIAPAS	Si	hombre	Médico general	vespertino	9	1
SEGUIMIENTO A LOS 4 MESES	160	3	0.333333	1	0	1	0	0.333333	0	0	1	0	2050505	Tonalá/Yajalón	Intervención	19031	CHIAPAS	Si	hombre	Médico general	vespertino	2	1
SEGUIMIENTO A LOS 8 MESES	161	3	0	1	0			0	1	0	0.666667	0	2050505	Tonalá/Yajalón	Intervención	19189	CHIAPAS	No	hombre	Médico general	vespertino	7		1
SEGUIMIENTO A LOS 4 MESES	162	1	1	1	1			1	1	0	1	1	2050505	Tonalá/Yajalón	Intervención	19035	CHIAPAS	No	hombre	Médico general	Matutino	2		1
SEGUIMIENTO A LOS 4 MESES	163	1	1	1				0	1	0	0		2050505	Tonalá/Yajalón	Intervención	19032	CHIAPAS	No	mujer	Médico general	vespertino	2		1
SEGUIMIENTO A LOS 12 MESES	163	2	1	1	0			0	1	0	0.5	0	2050505	Tonalá/Yajalón	Intervención	19284	CHIAPAS	No	mujer	Médico general	vespertino	10		1
LINEA BASAL	164	1	0	1	0	1	0	0	1	0	1	0	2050505	Tonalá/Yajalón	Intervención	18876	CHIAPAS	No	hombre	Médico	Matutino	9		1
SEGUIMIENTO A LOS 4 MESES	164	2	1	1	1			1	0.5	0	1	1	2050505	Tonalá/Yajalón	Intervención	19033	CHIAPAS	No	hombre	Médico	Matutino	2		1
SEGUIMIENTO A LOS 8 MESES	164	1	1	1	1			1	0	0	0	1	2050505	Tonalá/Yajalón	Intervención	19190	CHIAPAS	No	hombre	Médico	Matutino	7		1
SEGUIMIENTO A LOS 8 MESES	165	2	0	1	0			0	1	0	0.5	0	2050505	Tonalá/Yajalón	Intervención	19190	CHIAPAS	No	hombre	Médico	Matutino	7		1
SEGUIMIENTO A LOS 4 MESES	166	1	1					0	1	0	1		2050505	Tonalá/Yajalón	Intervención	19032	CHIAPAS	No	mujer	Médico	Matutino	2		1
LINEA BASAL	167	1	0	1	0	1	0	1	1	0	0	0	2060606	Las Margaritas/Pichucalco	Control	18674	CHIAPAS	No	mujer	Médico general	vespertino	2	1	1
SEGUIMIENTO A LOS 4 MESES	167	1	1	1	1	1	0	0	1	0	1	1	2060606	Las Margaritas/Pichucalco	Control	18794	CHIAPAS	No	mujer	Médico general	vespertino	6	1	1
SEGUIMIENTO A LOS 8 MESES	167	1	0	1	0			0	1	0	1	0	2060606	Las Margaritas/Pichucalco	Control	18955	CHIAPAS	No	mujer	Médico general	Matutino	11	1	1
LINEA BASAL	168	1	0	0	0	1	0	0	1	0	1	0	2060606	Las Margaritas/Pichucalco	Control	18674	CHIAPAS	No	hombre	Médico general		2	1	1
SEGUIMIENTO A LOS 8 MESES	169	3	0	1	0			0	1	0	1	0	2060606	Las Margaritas/Pichucalco	Control	18955	CHIAPAS	No	hombre	Médico general	nocturno	11	1	1
LINEA BASAL	170	1	0	0	1	1	0	1	1			0	2060606	Las Margaritas/Pichucalco	Control	18674	CHIAPAS	No	hombre	Médico general	nocturno	2	1	1
SEGUIMIENTO A LOS 4 MESES	170	1	1	0	1	1	0	0	0	1	0	0	2060606	Las Margaritas/Pichucalco	Control	18792	CHIAPAS	No	hombre	Médico general	vespertino	6	1	1
LINEA BASAL	171	1	0	1	0	1	0	1	0	0	0	0	2060606	Las Margaritas/Pichucalco	Control	18674	CHIAPAS	No	hombre	Médico general	nocturno	2	1	1
SEGUIMIENTO A LOS 8 MESES	171	1	0	1	0			0	0	0	0	0	2060606	Las Margaritas/Pichucalco	Control	18954	CHIAPAS	No	hombre	Médico general	nocturno	11	1	1
LINEA BASAL	172	1	0	1	0	1	0	1	1	0	0	0	2060606	Las Margaritas/Pichucalco	Control	18674	CHIAPAS	No	hombre	Médico general	vespertino	2	1	1
SEGUIMIENTO A LOS 8 MESES	172	1	0	1	0			0	1	0	1	0	2060606	Las Margaritas/Pichucalco	Control	18953	CHIAPAS	No	hombre	Médico general	nocturno	11	1	1
LINEA BASAL	173	1	0	1	0	1	0	0	1	0	0	0	2060606	Las Margaritas/Pichucalco	Control	18674	CHIAPAS	No	mujer	Médico general	Matutino	2	1	1
SEGUIMIENTO A LOS 12 MESES	174	1	1	1	1			0	0	0	0	1	2060606	Las Margaritas/Pichucalco	Control	19112	CHIAPAS	No	hombre	Gineco-obstetra	Matutino	4	1	1
SEGUIMIENTO A LOS 8 MESES	175	2	0	1	0			0	1	0	1	0	2060606	Las Margaritas/Pichucalco	Control	18955	CHIAPAS	No	hombre	Gineco-obstetra	nocturno	11	1	1
SEGUIMIENTO A LOS 8 MESES	176	1	1	1	0			0	1	0	1	0	2060606	Las Margaritas/Pichucalco	Control	18955	CHIAPAS	No	hombre	Médico	Matutino	11	1	1
SEGUIMIENTO A LOS 4 MESES	177	1	1	1	1	1	0	0	1	0	1	1	2060606	Las Margaritas/Pichucalco	Control	18795	CHIAPAS	No	hombre	Médico	nocturno	6	1	1
SEGUIMIENTO A LOS 8 MESES	178	1	0	1	0			0	1	0	1	0	2060606	Las Margaritas/Pichucalco	Control	18952	CHIAPAS	No	mujer	Médico	Matutino	11	1	1
SEGUIMIENTO A LOS 4 MESES	179	1	0	1	0	1	0	0	0	0	0	0	2060606	Las Margaritas/Pichucalco	Control	18793	CHIAPAS	No	mujer	Médico	Matutino	6	1	1
SEGUIMIENTO A LOS 8 MESES	180	1	1	1	1	1	0	0	0	0	0	1	2070707	Las Margaritas/Pichucalco	Intervención	18812	CHIAPAS	No	mujer	Médico general	nocturno	7		1
SEGUIMIENTO A LOS 8 MESES	181	1	0	1	0	1	0	0	1	0	1	0	2070707	Las Margaritas/Pichucalco	Intervención	18813	CHIAPAS	No	hombre	Médico general	vespertino	7		1
SEGUIMIENTO A LOS 8 MESES	182	1	1	1	0	1	0	0	1	0	1	0	2070707	Las Margaritas/Pichucalco	Intervención	18812	CHIAPAS	No	hombre	Médico general	vespertino	7		1
SEGUIMIENTO A LOS 8 MESES	183	2	1	1	0.5	1	0	0	0.5	0	0	0.5	2070707	Las Margaritas/Pichucalco	Intervención	18811	CHIAPAS	No	hombre	Médico general	vespertino	7		1
SEGUIMIENTO A LOS 8 MESES	184	1	0	1	0	1	0	0	1	0	0	0	2070707	Las Margaritas/Pichucalco	Intervención	18813	CHIAPAS	Si	hombre	Médico general	Matutino	7	1
SEGUIMIENTO A LOS 4 MESES	185	1	0	1	1	1	0	0	1	0	1	0	2070707	Las Margaritas/Pichucalco	Intervención	18666	CHIAPAS	No	hombre	Médico general	nocturno	2		1
SEGUIMIENTO A LOS 4 MESES	186	2	0	1	0	1	0	0.5	1	1	0.5	0	2070707	Las Margaritas/Pichucalco	Intervención	18666	CHIAPAS	No	mujer	Médico general	vespertino	2		1
SEGUIMIENTO A LOS 8 MESES	187	1	1	1	1	1	0	0	0	1	0	1	2070707	Las Margaritas/Pichucalco	Intervención	18812	CHIAPAS	Si	hombre	Médico general	nocturno	7	1
SEGUIMIENTO A LOS 4 MESES	188	1	1	1	1	1	0	0	1	0	1	1	2070707	Las Margaritas/Pichucalco	Intervención	18667	CHIAPAS	No	hombre	Médico general	Matutino	2		1
LINEA BASAL	189	1											2070707	Las Margaritas/Pichucalco	Intervención	18542	CHIAPAS	No	hombre	Gineco-obstetra	Matutino	10		1
SEGUIMIENTO A LOS 4 MESES	190	1	0	1	1			0	0	0	0	0	2080808	Renacimiento/Huixtla	Intervención	19018	CHIAPAS	No	mujer	Médico interno	Matutino	1		1
SEGUIMIENTO A LOS 8 MESES	190	1	0	1	1			0	1	0	0	0	2080808	Renacimiento/Huixtla	Intervención	19154	CHIAPAS	No	mujer	Médico interno	Matutino	6		1
SEGUIMIENTO A LOS 8 MESES	191	1	0	1	1			0	1	0	0	0	2080808	Renacimiento/Huixtla	Intervención	19155	CHIAPAS	No	hombre	Médico interno	vespertino	6		1
SEGUIMIENTO A LOS 8 MESES	192	1	0	1	1			0	1	0	1	0	2080808	Renacimiento/Huixtla	Intervención	19155	CHIAPAS	No	hombre	Médico interno	vespertino	6		1
SEGUIMIENTO A LOS 8 MESES	193	1	0	1	1			0	1	0	1	0	2080808	Renacimiento/Huixtla	Intervención	19154	CHIAPAS	No	hombre	Médico interno	Matutino	6		1
LINEA BASAL	194	2	0	1	0	0.5	0	0	1	0	1	0	2080808	Renacimiento/Huixtla	Intervención	18886	CHIAPAS	No	hombre	Médico interno	vespertino	9		1
LINEA BASAL	195	1	1	0	0	1	0	0	0	1	0	0	2080808	Renacimiento/Huixtla	Intervención	18885	CHIAPAS	No	mujer	Médico interno	vespertino	9		1
SEGUIMIENTO A LOS 4 MESES	195	2	0	0	0			0	0	0.5	0.5	0	2080808	Renacimiento/Huixtla	Intervención	19018	CHIAPAS	No	mujer	Médico interno	vespertino	1		1
SEGUIMIENTO A LOS 4 MESES	196	4	0.75	1	0.25			0	0.25	0.25	0.5	0	2080808	Renacimiento/Huixtla	Intervención	19019	CHIAPAS	No	mujer	Médico interno	vespertino	1		1
SEGUIMIENTO A LOS 4 MESES	197	1	0	1	0			0	0	0	0	0	2080808	Renacimiento/Huixtla	Intervención	19018	CHIAPAS	No	mujer	Médico interno		1		1
SEGUIMIENTO A LOS 8 MESES	197	2	0	1	1			0	1	0	0.5	0	2080808	Renacimiento/Huixtla	Intervención	19155	CHIAPAS	No	mujer	Médico interno	Matutino	6		1
LINEA BASAL	198	1	1	1	0	1	0	0	0	0	0	0	2080808	Renacimiento/Huixtla	Intervención	18887	CHIAPAS	Si	mujer	Médico interno	Matutino	9	1
SEGUIMIENTO A LOS 8 MESES	198	2	0	1	1			0	1	0	0	0	2080808	Renacimiento/Huixtla	Intervención	19155	CHIAPAS	Si	mujer	Médico interno	vespertino	6	1
SEGUIMIENTO A LOS 12 MESES	199	1	0	1	1			0	1	0	0	0	2080808	Renacimiento/Huixtla	Intervención	19298	CHIAPAS	No	hombre	Médico general	Matutino	11		1
SEGUIMIENTO A LOS 12 MESES	200	2	0	1	0.5			0	1	0	0.5	0	2080808	Renacimiento/Huixtla	Intervención	19297	CHIAPAS	No	hombre	Médico general	Matutino	10		1
SEGUIMIENTO A LOS 12 MESES	201	1	0	1	1			0	1	0	1	0	2080808	Renacimiento/Huixtla	Intervención	19297	CHIAPAS	Si	hombre	Médico general	vespertino	10	1
SEGUIMIENTO A LOS 12 MESES	202	2	0	1	1			0	1	0	0	0	2080808	Renacimiento/Huixtla	Intervención	19296	CHIAPAS	No	hombre	Médico general	Matutino	10		1
SEGUIMIENTO A LOS 12 MESES	203	1	0	1	0			0	1	0	1	0	2080808	Renacimiento/Huixtla	Intervención	19296	CHIAPAS	No	hombre	Médico general	Matutino	10		1
SEGUIMIENTO A LOS 8 MESES	204	2	0	1	1			0	1	0	0.5	0	2080808	Renacimiento/Huixtla	Intervención	19155	CHIAPAS	No	hombre	Médico general	vespertino	6		1
SEGUIMIENTO A LOS 12 MESES	205	1	0	1	1			0	1	0	1	0	2080808	Renacimiento/Huixtla	Intervención	19297	CHIAPAS	No	hombre	Médico general	vespertino	10		1
SEGUIMIENTO A LOS 12 MESES	206	2	0	1	1			0	1	0	0.5	0	2080808	Renacimiento/Huixtla	Intervención	19296	CHIAPAS	No	hombre	Gineco-obstetra	nocturno	10		1
SEGUIMIENTO A LOS 4 MESES	207	1	1	1	0			0	0	0	1	0	2080808	Renacimiento/Huixtla	Intervención	19019	CHIAPAS	Si	hombre	Gineco-obstetra	vespertino	1	1
SEGUIMIENTO A LOS 4 MESES	208	1	0	1	1			1	0	0	0	0	2080808	Renacimiento/Huixtla	Intervención	19017	CHIAPAS	Si	mujer	Personal de enfermería	vespertino	1	1
SEGUIMIENTO A LOS 4 MESES	209	1	1	1	1	1	0	1	0	0	1	1	2090909	CAAPS/Palenque	Intervención	18668	CHIAPAS	No	mujer	Médico general	nocturno	2		1
SEGUIMIENTO A LOS 8 MESES	209	1	1	1	1	0	0	1	0	0	0	1	2090909	CAAPS/Palenque	Intervención	18816	CHIAPAS	No	mujer	Médico general		7		1
SEGUIMIENTO A LOS 4 MESES	210	1	0	1	0	1	0	0	0	0	1	0	2090909	CAAPS/Palenque	Intervención	18669	CHIAPAS	No	mujer	Médico general	nocturno	2		1
SEGUIMIENTO A LOS 8 MESES	211	1	0	1	0	1	0	0	0	0	0	0	2090909	CAAPS/Palenque	Intervención	18817	CHIAPAS	Si	hombre	Gineco-obstetra		7	1
LINEA BASAL	212	1	1	1	1	1	0	1	1	0	0	1	2090909	CAAPS/Palenque	Intervención	18576	CHIAPAS	Si	hombre	Médico general	Matutino	11	1
SEGUIMIENTO A LOS 8 MESES	212	1	0	1	1	1	0	1	1	1	1	0	2090909	CAAPS/Palenque	Intervención	18814	CHIAPAS	Si	hombre	Médico general	Matutino	7	1
LINEA BASAL	213	1	0	1	1	0	0	1	1	0	1	0	2090909	CAAPS/Palenque	Intervención	18574	CHIAPAS	No	mujer	Médico general	nocturno	11		1
SEGUIMIENTO A LOS 4 MESES	213	1	0	1	0	1	0	0	1	0	1	0	2090909	CAAPS/Palenque	Intervención	18669	CHIAPAS	No	mujer	Médico general	nocturno	2		1
SEGUIMIENTO A LOS 8 MESES	214	1	0	1	0	1	0	0	1	1	1	0	2090909	CAAPS/Palenque	Intervención	18817	CHIAPAS	No	mujer	Médico general	vespertino	7		1
SEGUIMIENTO A LOS 4 MESES	215	1	0	1	0	1	0	0	1	0	0	0	2090909	CAAPS/Palenque	Intervención	18669	CHIAPAS	No	hombre	Médico general	nocturno	2		1
SEGUIMIENTO A LOS 4 MESES	216	1	0	1	0	1	0	0	1	1	0	0	2090909	CAAPS/Palenque	Intervención	18669	CHIAPAS	No	hombre	Médico general	nocturno	2		1
SEGUIMIENTO A LOS 8 MESES	217	1	0	1	1	1	0	0	1	0	1	0	2090909	CAAPS/Palenque	Intervención	18816	CHIAPAS	No	hombre	Médico general	vespertino	7		1
SEGUIMIENTO A LOS 8 MESES	218	1	1	1	1	1	0	0	1	1	0	1	2090909	CAAPS/Palenque	Intervención	18816	CHIAPAS	No	hombre	Médico general	vespertino	7		1
LINEA BASAL	219	1	1	1	1	1	0	1	0	1	0	1	2090909	CAAPS/Palenque	Intervención	18575	CHIAPAS	Si	hombre	Médico general	Matutino	11	1
SEGUIMIENTO A LOS 4 MESES	219	1	1	1	1	1	0	0	0	0	0	1	2090909	CAAPS/Palenque	Intervención	18668	CHIAPAS	Si	hombre	Médico general	vespertino	2	1
SEGUIMIENTO A LOS 8 MESES	219	1	1	1	1	1	0	0	0	0	0	1	2090909	CAAPS/Palenque	Intervención	18816	CHIAPAS	Si	hombre	Médico general	nocturno	7	1
SEGUIMIENTO A LOS 8 MESES	220	1	1	1	0	0	0	1	0	0	0	0	2090909	CAAPS/Palenque	Intervención	18815	CHIAPAS	Si	hombre	Médico general	vespertino	7	1
SEGUIMIENTO A LOS 4 MESES	221	1	1	1	0	1	0	1			1	0	2090909	CAAPS/Palenque	Intervención	18668	CHIAPAS	No	mujer	Médico general	nocturno	2		1
SEGUIMIENTO A LOS 8 MESES	222	1	1	1	0	1	0	0	0	0	0	0	2090909	CAAPS/Palenque	Intervención	18815	CHIAPAS	Si	mujer	Médico general	vespertino	7	1
LINEA BASAL	223	1	1	0	0	1	0	0	0	0	0	0	2090909	CAAPS/Palenque	Intervención	18576	CHIAPAS	Si	mujer	Médico general	Matutino	11	1
SEGUIMIENTO A LOS 8 MESES	223	1	1	1	1	1	0	1	1	0	1	1	2090909	CAAPS/Palenque	Intervención	18814	CHIAPAS	Si	mujer	Médico general	vespertino	7	1
LINEA BASAL	224	1	0	1	1			0	1	1	1	0	2101010	Chilpancingo/San Cristóbal	Intervención	18546	CHIAPAS	No	hombre	Médico interno	Matutino	10		1
LINEA BASAL	225	1	0	1	1	1	0	0	1	0	0	0	2101010	Chilpancingo/San Cristóbal	Intervención		CHIAPAS	No	hombre	Médico interno	nocturno			1
SEGUIMIENTO A LOS 8 MESES	226	1	0	1	0	0	0	1	1	0	0	0	2101010	Chilpancingo/San Cristóbal	Intervención	18796	CHIAPAS	No	mujer	Médico interno	nocturno	6		1
SEGUIMIENTO A LOS 12 MESES	226	1	1	1	1	1	0	0	1	0	1	1	2101010	Chilpancingo/San Cristóbal	Intervención	18959	CHIAPAS	No	mujer	Médico interno	vespertino	11		1
SEGUIMIENTO A LOS 4 MESES	227	1	0	1	0	1	0	0	0	0	1	0	2101010	Chilpancingo/San Cristóbal	Intervención	18671	CHIAPAS	No	hombre	Médico interno	vespertino	2		1
SEGUIMIENTO A LOS 12 MESES	228	1	1	0	1	1	0	0	1	0	1	0	2101010	Chilpancingo/San Cristóbal	Intervención	18957	CHIAPAS	No	hombre	Médico interno	vespertino	11		1
SEGUIMIENTO A LOS 12 MESES	229	1	1	1	1	1	0	0	1	0	0	1	2101010	Chilpancingo/San Cristóbal	Intervención	18958	CHIAPAS	No	hombre	Médico interno	Matutino	11		1
SEGUIMIENTO A LOS 8 MESES	230	3	0.666667	1	0.666667	0.5	0	0.333333	0.666667	0.333333	0.666667	0.666667	2111111	Chilpancingo/San Cristóbal	Intervención	18948	CHIAPAS	No		Médico interno	nocturno	11		1
SEGUIMIENTO A LOS 12 MESES	231	1	0	1	0	1	0	0	1	0	0	0	2101010	Chilpancingo/San Cristóbal	Intervención	18959	CHIAPAS	No	hombre	Médico interno	Matutino	11		1
SEGUIMIENTO A LOS 12 MESES	232	1	1	1	1	1	0	0	1	1	1	1	2101010	Chilpancingo/San Cristóbal	Intervención	18961	CHIAPAS	No		Médico interno	vespertino	11		1
SEGUIMIENTO A LOS 8 MESES	233	1	0	1	1	1	0	0	1	1	0	0	2101010	Chilpancingo/San Cristóbal	Intervención	18797	CHIAPAS	No	hombre	Médico interno	Matutino	6		1
SEGUIMIENTO A LOS 8 MESES	234	1	1	1	1	1	0	0	1	0	0	1	2101010	Chilpancingo/San Cristóbal	Intervención	18796	CHIAPAS	No	mujer	Médico interno	Matutino	6		1
SEGUIMIENTO A LOS 12 MESES	235	1	1	1	1	1	0	0	1	0	0	1	2101010	Chilpancingo/San Cristóbal	Intervención	18960	CHIAPAS	Si	hombre	Médico general	vespertino	11	1
LINEA BASAL	236	1											2101010	Chilpancingo/San Cristóbal	Intervención		CHIAPAS	Si	mujer	Médico general	vespertino		1
SEGUIMIENTO A LOS 8 MESES	236	1	0	1	1	1	0	0	1	1	1	0	2101010	Chilpancingo/San Cristóbal	Intervención	18797	CHIAPAS	Si	mujer	Médico general	vespertino	6	1
SEGUIMIENTO A LOS 12 MESES	236	1	0	1	0	1	0	1	1	0	0	0	2101010	Chilpancingo/San Cristóbal	Intervención	18958	CHIAPAS	Si	mujer	Médico general	Matutino	11	1
SEGUIMIENTO A LOS 8 MESES	237	1	0	0	1	1	0	0	1	1	0	0	2101010	Chilpancingo/San Cristóbal	Intervención	18796	CHIAPAS	Si	hombre	Médico general	vespertino	6	1
SEGUIMIENTO A LOS 8 MESES	238	1	1	1	1	1	0	0	1	0	0	1	2101010	Chilpancingo/San Cristóbal	Intervención	18797	CHIAPAS	No	mujer	Médico general		6		1
SEGUIMIENTO A LOS 12 MESES	239	1	1	1	1	1	0	0	1	0	0	1	2101010	Chilpancingo/San Cristóbal	Intervención	18961	CHIAPAS	Si	mujer	Médico general	vespertino	11	1
LINEA BASAL	240	1	1	1	1	0	1	0	1	0	0	1	2101010	Chilpancingo/San Cristóbal	Intervención	18911	CHIAPAS	No	mujer	Residente	Matutino	10		1
SEGUIMIENTO A LOS 8 MESES	241	1	1	1	1	1	0	0	0	0	0	1	2101010	Chilpancingo/San Cristóbal	Intervención	18795	CHIAPAS	No	mujer	Residente	vespertino	6		1
SEGUIMIENTO A LOS 4 MESES	242	2	0.5	1	0	1	0	0	0.5	0.5	1	0	2101010	Chilpancingo/San Cristóbal	Intervención	18672	CHIAPAS	No	hombre	Residente	nocturno	2		1
SEGUIMIENTO A LOS 4 MESES	243	1	0	1	0	1	0	0	0	0	1	0	2101010	Chilpancingo/San Cristóbal	Intervención	18672	CHIAPAS	No	hombre	Gineco-obstetra	Matutino	2		1
SEGUIMIENTO A LOS 4 MESES	244	1	0	1	0	1	0	0	1	0	0	0	2101010	Chilpancingo/San Cristóbal	Intervención	18672	CHIAPAS	No	hombre	Gineco-obstetra	Matutino	2		1
SEGUIMIENTO A LOS 4 MESES	245	1	1	1	1	1	0	0	0	0	0	1	2101010	Chilpancingo/San Cristóbal	Intervención	18672	CHIAPAS	No	hombre	Gineco-obstetra	Matutino	2		1
SEGUIMIENTO A LOS 4 MESES	246	2	1	1	1	1	0	0	0	0	0.5	1	2101010	Chilpancingo/San Cristóbal	Intervención	18672	CHIAPAS	No	hombre	Residente	Matutino	2		1
SEGUIMIENTO A LOS 12 MESES	247	1	1	1	1	1	0	0	1	0	1	1	2101010	Chilpancingo/San Cristóbal	Intervención	18959	CHIAPAS	No	hombre	Gineco-obstetra	vespertino	11		1
SEGUIMIENTO A LOS 12 MESES	248	2	1	1	1	1	0	0	1	0	0	1	2101010	Chilpancingo/San Cristóbal	Intervención	18958	CHIAPAS	No	hombre	Gineco-obstetra	nocturno	11		1
SEGUIMIENTO A LOS 8 MESES	249	1	0	1	1	1	0	0	0	1	0	0	2101010	Chilpancingo/San Cristóbal	Intervención	18780	CHIAPAS	Si	mujer	Gineco-obstetra	vespertino	6	1
SEGUIMIENTO A LOS 4 MESES	250	1	0	1	0	1	0	0	1	0	0	0	2101010	Chilpancingo/San Cristóbal	Intervención	18670	CHIAPAS	No	mujer	Médico	nocturno	2		1
SEGUIMIENTO A LOS 4 MESES	251	1	0	1	0	1	0	0	1	0	1	0	2111111	Tapachula/Acapulco	Control	18789	CHIAPAS	No	hombre	Médico interno	nocturno	6	1	1
LINEA BASAL	252	1	0	1	1	0	0	0	0	0	0	0	2111111	Tapachula/Acapulco	Control	18583	CHIAPAS	No	mujer	Médico interno		11	1	1
SEGUIMIENTO A LOS 4 MESES	252	1	0	1	0	1	0	0	1	0	1	0	2111111	Tapachula/Acapulco	Control	18789	CHIAPAS	No	mujer	Médico interno	vespertino	6	1	1
SEGUIMIENTO A LOS 4 MESES	253	1	0	0	1	1	0	0	1	0	1	0	2111111	Tapachula/Acapulco	Control	18790	CHIAPAS	No	mujer	Médico interno	Matutino	6	1	1
LINEA BASAL	254	1	0	1	0	1	0	0	1	0	1	0	2111111	Tapachula/Acapulco	Control	18933	CHIAPAS	No	hombre	Médico interno	Matutino	11	1	1
SEGUIMIENTO A LOS 4 MESES	254	1	0	1	0	1	0	0	1	0	1	0	2111111	Tapachula/Acapulco	Control	18789	CHIAPAS	No	hombre	Médico interno	Matutino	6	1	1
SEGUIMIENTO A LOS 8 MESES	255	1	1	1	0			0	1	0	1	0	2111111	Tapachula/Acapulco	Control	18946	CHIAPAS	No	hombre	Médico interno	vespertino	11	1	1
SEGUIMIENTO A LOS 4 MESES	256	1	0	0	1	1	0	0	1	1	1	0	2111111	Tapachula/Acapulco	Control	18789	CHIAPAS	No	hombre	Médico interno	nocturno	6	1	1
LINEA BASAL	257	1	0	0	0	0	0	0	1	0	1	0	2111111	Tapachula/Acapulco	Control	18583	CHIAPAS	No	mujer	Médico interno	Matutino	11	1	1
SEGUIMIENTO A LOS 8 MESES	257	1	1	1	0			0	1	0	1	0	2111111	Tapachula/Acapulco	Control	18946	CHIAPAS	No	mujer	Médico interno	vespertino	11	1	1
SEGUIMIENTO A LOS 8 MESES	258	1	1	1	0			0	1	0	0	0	2111111	Tapachula/Acapulco	Control	18946	CHIAPAS	No	hombre	Médico interno	vespertino	11	1	1
SEGUIMIENTO A LOS 8 MESES	259	1	1	1	0			0	1	0	1	0	2111111	Tapachula/Acapulco	Control	18946	CHIAPAS	No	mujer	Médico interno	vespertino	11	1	1
SEGUIMIENTO A LOS 8 MESES	260	1	0	1	0			0	1	0	1	0	2111111	Tapachula/Acapulco	Control	18947	CHIAPAS	No		Médico interno	vespertino	11	1	1
SEGUIMIENTO A LOS 8 MESES	261	1	0	1	0			0	0	0	1	0	2111111	Tapachula/Acapulco	Control	18947	CHIAPAS	No	mujer	Médico interno	Matutino	11	1	1
LINEA BASAL	262	1	0	1	0	1	0	0	1	1	1	0	2111111	Tapachula/Acapulco	Control	18584	CHIAPAS	No		Médico interno	vespertino	11	1	1
LINEA BASAL	263	1	0	1	0	1	0	0	1	1	1	0	2111111	Tapachula/Acapulco	Control	18584	CHIAPAS	No	mujer	Médico interno	Matutino	11	1	1
LINEA BASAL	264	1	0	1	1	1	0	0	1	0	1	0	2111111	Tapachula/Acapulco	Control	18788	CHIAPAS	No	hombre	Médico interno	nocturno	6	1	1
SEGUIMIENTO A LOS 4 MESES	264	2	0	1	1	1	0	0	1	0.5	1	0	2111111	Tapachula/Acapulco	Control	18788	CHIAPAS	No	hombre	Médico interno	nocturno	6	1	1
SEGUIMIENTO A LOS 4 MESES	265	1	0	1	0	1	0	0	1	0	1	0	2111111	Tapachula/Acapulco	Control	18790	CHIAPAS	No	mujer	Residente	Matutino	6	1	1
SEGUIMIENTO A LOS 4 MESES	266	1	1	1	0	1	0	0	1	0	1	0	2111111	Tapachula/Acapulco	Control	18790	CHIAPAS	No	mujer	Residente	Matutino	6	1	1
SEGUIMIENTO A LOS 4 MESES	267	1	0	1	1	1	0	0	0	0	0	0	2111111	Tapachula/Acapulco	Control	18789	CHIAPAS	No	hombre	Residente	nocturno	6	1	1
SEGUIMIENTO A LOS 4 MESES	268	1	0	1	1	1	0	0	1	1	1	0	2111111	Tapachula/Acapulco	Control	18791	CHIAPAS	No	hombre	Residente	Matutino	6	1	1
LINEA BASAL	269	1	0	1	0	1	0	0	1	1	1	0	2111111	Tapachula/Acapulco	Control	18584	CHIAPAS	No	mujer	Residente	Matutino	11	1	1
SEGUIMIENTO A LOS 8 MESES	270	1	0	1	0			0	0	0	0	0	2111111	Tapachula/Acapulco	Control	18947	CHIAPAS	No	mujer	Residente	Matutino	11	1	1
SEGUIMIENTO A LOS 4 MESES	271	1	1	1	1	1	0	0	0	0	0	1	2111111	Tapachula/Acapulco	Control	18789	CHIAPAS	No	mujer	Gineco-obstetra	vespertino	6	1	1
SEGUIMIENTO A LOS 8 MESES	272	1	0	1	1			0	1	0	1	0	2141414	Comitán/Arriaga	Intervención	19178	CHIAPAS	No	hombre	Médico interno	Matutino	7		1
SEGUIMIENTO A LOS 8 MESES	273	1	0	1	1			0	1	0	0	0	2141414	Comitán/Arriaga	Intervención	19177	CHIAPAS	No	hombre	Médico interno	vespertino	7		1
SEGUIMIENTO A LOS 12 MESES	274	1	0	1	1			0	1	0	1	0	2141414	Comitán/Arriaga	Intervención	19269	CHIAPAS	No	hombre	Médico interno	vespertino	10		1
SEGUIMIENTO A LOS 8 MESES	275	1	0	1	1			0	1	0	1	0	2141414	Comitán/Arriaga	Intervención	19178	CHIAPAS	No	hombre	Médico interno	Matutino	7		1
LINEA BASAL	276	1	1	1	1	1	0	0	1	0	1	1	2141414	Comitán/Arriaga	Intervención	18891	CHIAPAS	No	mujer	Médico interno	Matutino	9		1
LINEA BASAL	277	1	1	1	1	1	0	1	0	1	0	1	2141414	Comitán/Arriaga	Intervención	18891	CHIAPAS	No	hombre	Médico interno	Matutino	9		1
SEGUIMIENTO A LOS 8 MESES	278	2	1	1	1			0.5	0	0	0	1	2141414	Comitán/Arriaga	Intervención	19179	CHIAPAS	Si	hombre	Médico general	vespertino	7	1
SEGUIMIENTO A LOS 12 MESES	279	2	0	1	1			0	1	0	0	0	2141414	Comitán/Arriaga	Intervención	19270	CHIAPAS	Si	hombre	Médico general	vespertino	10	1
SEGUIMIENTO A LOS 8 MESES	280	1	1	1	1			1	0	0	1	1	2141414	Comitán/Arriaga	Intervención	19179	CHIAPAS	No	hombre	Médico general	Matutino	7		1
SEGUIMIENTO A LOS 4 MESES	281	2	0	1	1			0	0	0	0	0	2141414	Comitán/Arriaga	Intervención	19054	CHIAPAS	No	hombre	Médico general	nocturno	3		1
SEGUIMIENTO A LOS 12 MESES	282	1	0	1	1			0	0	0	0	0	2141414	Comitán/Arriaga	Intervención	19270	CHIAPAS	No	mujer	Médico general	vespertino	10		1
SEGUIMIENTO A LOS 12 MESES	283	1	1	1	1			0	0	0	0	1	2141414	Comitán/Arriaga	Intervención	19270	CHIAPAS	No	hombre	Médico general	Matutino	10		1
SEGUIMIENTO A LOS 8 MESES	284	1	0	1	1			0	1	0	0	0	2141414	Comitán/Arriaga	Intervención	19177	CHIAPAS	No	hombre	Médico general	vespertino	7		1
SEGUIMIENTO A LOS 12 MESES	284	1	0	1	0			0	1	0	1	0	2141414	Comitán/Arriaga	Intervención	19270	CHIAPAS	No	hombre	Médico general	nocturno	10		1
SEGUIMIENTO A LOS 8 MESES	285	1	0	1	1			0	0	0	0	0	2141414	Comitán/Arriaga	Intervención	19178	CHIAPAS	Si	hombre	Gineco-obstetra	Matutino	7	1
SEGUIMIENTO A LOS 12 MESES	285	2	1	1	1			0.5	0.5	0	1	1	2141414	Comitán/Arriaga	Intervención	19270	CHIAPAS	Si	hombre	Gineco-obstetra	Matutino	10	1
LINEA BASAL	286	1	1	1	1	1	1	1	0	0	0	1	2141414	Comitán/Arriaga	Intervención	18895	CHIAPAS	No	hombre	Médico	vespertino	9		1
SEGUIMIENTO A LOS 8 MESES	287	1	0	1	0			0	1	0	0	0	3121212	Taxco/Chilapa	Control	18858	GUERRERO	No	hombre	Médico interno	vespertino	8	1	1
SEGUIMIENTO A LOS 12 MESES	288	2	0	1	0			0	1	0	1	0	3121212	Taxco/Chilapa	Control	18937	GUERRERO	No	mujer	Médico interno	vespertino	11	1	1
SEGUIMIENTO A LOS 8 MESES	289	1	0	1	0			0	0	0	0	0	3121212	Taxco/Chilapa	Control	18860	GUERRERO	No	mujer	Médico interno	vespertino	8	1	1
SEGUIMIENTO A LOS 8 MESES	290	1	0	1	0			0	1	0	1	0	3121212	Taxco/Chilapa	Control	18858	GUERRERO	No	hombre	Médico interno	vespertino	8	1	1
LINEA BASAL	291	1	0	1	1	1	0	0	0	0	1	0	3121212	Taxco/Chilapa	Control	18517	GUERRERO	No	mujer	Gineco-obstetra	vespertino	9	1	1
LINEA BASAL	292	1	0	0	0	0	0	0	0	0	1	0	3121212	Taxco/Chilapa	Control		GUERRERO	No	hombre	Gineco-obstetra	Matutino		1	1
SEGUIMIENTO A LOS 8 MESES	292	1	0	1	0			0	1	0	1	0	3121212	Taxco/Chilapa	Control	18858	GUERRERO	No	hombre	Gineco-obstetra	Matutino	8	1	1
SEGUIMIENTO A LOS 4 MESES	293	1	1	1	0				1		1	0	3121212	Taxco/Chilapa	Control	18765	GUERRERO	No	hombre	Gineco-obstetra	Matutino	5	1	1
SEGUIMIENTO A LOS 4 MESES	294	6	1	1	0	0	0	0	0.8	0.8	1	0	3121212	Taxco/Chilapa	Control	18765	GUERRERO	No	hombre	Gineco-obstetra	vespertino	5	1	1
SEGUIMIENTO A LOS 12 MESES	295	1	0	1	0			0	1	0	0	0	3121212	Taxco/Chilapa	Control	18937	GUERRERO	No	hombre	Gineco-obstetra	vespertino	11	1	1
LINEA BASAL	296	1	0	0	1	1	0	0	0	0	1	0	3121212	Taxco/Chilapa	Control	18515	GUERRERO	No	hombre	Gineco-obstetra	vespertino	9	1	1
SEGUIMIENTO A LOS 4 MESES	297	1	1	1	0			0	1	0	1	0	3121212	Taxco/Chilapa	Control	18765	GUERRERO	No	hombre	Gineco-obstetra	Matutino	5	1	1
SEGUIMIENTO A LOS 8 MESES	298	1	0	1	0			0	1	0	1	0	3121212	Taxco/Chilapa	Control	18861	GUERRERO	No	hombre	Gineco-obstetra	Matutino	8	1	1
SEGUIMIENTO A LOS 8 MESES	299	1	0	1	0			0	0	0	1	0	3121212	Taxco/Chilapa	Control	18860	GUERRERO	No	hombre	Gineco-obstetra	vespertino	8	1	1
LINEA BASAL	300	1	0	1	1	1	0	0	0	0	1	0	3121212	Taxco/Chilapa	Control		GUERRERO	No	mujer	Médico	Matutino		1	1
SEGUIMIENTO A LOS 4 MESES	301	1	1	1	1			0	0	0	0	1	3151515	Tapachula/Acapulco	Intervención	18927	GUERRERO	No	mujer	Médico interno	Matutino	10		1
SEGUIMIENTO A LOS 12 MESES	301	1	0	1	1			1	1	0	1	0	3151515	Tapachula/Acapulco	Intervención	19213	GUERRERO		mujer	Médico interno	vespertino	8
SEGUIMIENTO A LOS 12 MESES	302	1	0	1	0			0	1	0	0	0	3151515	Tapachula/Acapulco	Intervención	19440	GUERRERO	No	hombre	Médico interno	Matutino	3		1
SEGUIMIENTO A LOS 12 MESES	303	3	0	1	1			0	1	0	0.666667	0	3151515	Tapachula/Acapulco	Intervención	19213	GUERRERO	No	hombre	Médico interno	Matutino	8		1
SEGUIMIENTO A LOS 4 MESES	304	1	0	1	1			0	1	1	1	0	3151515	Tapachula/Acapulco	Intervención	18927	GUERRERO	No	mujer	Médico interno	Matutino	10		1
SEGUIMIENTO A LOS 4 MESES	305	2	1	1	1	0		0.5	0.5	0	0.5	1	3151515	Tapachula/Acapulco	Intervención	18926	GUERRERO	No	mujer	Médico interno	vespertino	10		1
LINEA BASAL	306	1	0	1	0			0	1	0	1	0	3151515	Tapachula/Acapulco	Intervención	18752	GUERRERO	No	hombre	Médico interno	vespertino	5		1
LINEA BASAL	307	1	0	1	0			0	1	0	0	0	3151515	Tapachula/Acapulco	Intervención	18753	GUERRERO	No		Médico interno	vespertino	5		1
LINEA BASAL	308	1	0	1	0			0	1	0	1	0	3151515	Tapachula/Acapulco	Intervención	18752	GUERRERO	No	mujer	Médico interno	vespertino	5		1
SEGUIMIENTO A LOS 12 MESES	309	1	0	1	1			0	1	0	0	0	3151515	Tapachula/Acapulco	Intervención	19446	GUERRERO	No	hombre	Médico general	Matutino	3		1
SEGUIMIENTO A LOS 12 MESES	310	1	0	1	1			0	1	0	1	0	3151515	Tapachula/Acapulco	Intervención	19213	GUERRERO	Si	mujer	Médico general	vespertino	8	1
SEGUIMIENTO A LOS 8 MESES	311	2	1	1	0	1	0	0	1	0	1	0	3151515	Tapachula/Acapulco	Intervención	19080	GUERRERO	No		Residente	vespertino	3		1
LINEA BASAL	312	1	0	1	0			0	1	0	1	0	3151515	Tapachula/Acapulco	Intervención	18753	GUERRERO	No	hombre	Residente	vespertino	5		1
SEGUIMIENTO A LOS 8 MESES	312	1	1	1	0	1	0	0	1	0	0	0	3151515	Tapachula/Acapulco	Intervención	19081	GUERRERO	No	hombre	Residente	vespertino	3		1
LINEA BASAL	313	1	0	1	0			0	1	0	0	0	3151515	Tapachula/Acapulco	Intervención	18754	GUERRERO	No		Residente	Matutino	5		1
LINEA BASAL	314	1	0	1	0			0	1	0	0	0	3151515	Tapachula/Acapulco	Intervención	18754	GUERRERO	No	hombre	Residente	Matutino	5		1
LINEA BASAL	315	1	0	1	0			0	1	0	1	0	3151515	Tapachula/Acapulco	Intervención	18752	GUERRERO	No	hombre	Residente	vespertino	5		1
SEGUIMIENTO A LOS 12 MESES	316	1	0	1	1			0	1	1	1	0	3151515	Tapachula/Acapulco	Intervención	19451	GUERRERO	Si	hombre	Gineco-obstetra	Matutino	4	1
SEGUIMIENTO A LOS 12 MESES	317	2	0	1	1			0	1	0	1	0	3151515	Tapachula/Acapulco	Intervención	19212	GUERRERO	No	hombre	Gineco-obstetra	Matutino	8		1
SEGUIMIENTO A LOS 8 MESES	318	1	1	1	1	1	0	0	0	0	0	1	3151515	Tapachula/Acapulco	Intervención	19081	GUERRERO	No		Gineco-obstetra	Matutino	3		1
SEGUIMIENTO A LOS 4 MESES	319	1	1	1	1			0	1	0	1	1	3181818	Taxco/Chilapa	Intervención	18683	GUERRERO	No	mujer	Médico general	Matutino	2		1
SEGUIMIENTO A LOS 8 MESES	320	1	0	1	0			0	1	0	1	0	3181818	Taxco/Chilapa	Intervención	18746	GUERRERO	No	hombre	Médico general	Matutino	4		1
SEGUIMIENTO A LOS 12 MESES	321	1	1	1	0			0	1	0	0	0	3181818	Taxco/Chilapa	Intervención	18848	GUERRERO	Si	hombre	Médico general	vespertino	8	1
LINEA BASAL	322	1	1		1						1		3181818	Taxco/Chilapa	Intervención	18497	GUERRERO	Si	mujer	Médico general	vespertino	8	1
SEGUIMIENTO A LOS 4 MESES	322	1	1	1	1			0	0	0	0	1	3181818	Taxco/Chilapa	Intervención	18683	GUERRERO	Si	mujer	Médico general	Matutino	2	1
SEGUIMIENTO A LOS 4 MESES	323	1	0	1	0			1	0	0	1	0	3181818	Taxco/Chilapa	Intervención	18682	GUERRERO	No	mujer	Médico general	vespertino	2		1
SEGUIMIENTO A LOS 8 MESES	323	1	1	1	0			0	0	1	1	0	3181818	Taxco/Chilapa	Intervención	18744	GUERRERO	No	mujer	Médico general	vespertino	4		1
SEGUIMIENTO A LOS 12 MESES	323	1	0	1	0			0	0	0	0	0	3181818	Taxco/Chilapa	Intervención	18848	GUERRERO	No	mujer	Médico general	vespertino	8		1
SEGUIMIENTO A LOS 8 MESES	324	1	0	1	0			1	1	1	1	0	3181818	Taxco/Chilapa	Intervención	18743	GUERRERO	No	mujer	Médico general	nocturno	4		1
SEGUIMIENTO A LOS 4 MESES	325	1	0	1	1			1	0	0	1	0	3181818	Taxco/Chilapa	Intervención	18684	GUERRERO	Si	mujer	Médico general	Matutino	2	1
SEGUIMIENTO A LOS 12 MESES	326	1	0	1	0			0	1	1	1	0	3181818	Taxco/Chilapa	Intervención	18848	GUERRERO	Si	hombre	Médico general	nocturno	8	1
SEGUIMIENTO A LOS 4 MESES	327	1	0	1	0			1	1	0		0	3181818	Taxco/Chilapa	Intervención	18683	GUERRERO	No	mujer	Médico general	nocturno	2		1
LINEA BASAL	328	1	1	1	1			0	1		1	1	3181818	Taxco/Chilapa	Intervención	18497	GUERRERO	No	mujer	Médico general	nocturno	8		1
SEGUIMIENTO A LOS 4 MESES	328	1	1	1				0	1	0	0		3181818	Taxco/Chilapa	Intervención	18682	GUERRERO	No	mujer	Médico general	nocturno	2		1
SEGUIMIENTO A LOS 8 MESES	328	2	0.5	1	0.5			0	0.5	0	0.5	0.5	3181818	Taxco/Chilapa	Intervención	18746	GUERRERO	No	mujer	Médico general	nocturno	4		1
SEGUIMIENTO A LOS 12 MESES	328	1	1	1	0			0	0	0	1	0	3181818	Taxco/Chilapa	Intervención	18852	GUERRERO	No	mujer	Médico general	nocturno	8		1
LINEA BASAL	329	1	1	1	1						1	1	3181818	Taxco/Chilapa	Intervención	18497	GUERRERO	Si	hombre	Médico general	nocturno	8	1
SEGUIMIENTO A LOS 12 MESES	329	1	1	1	0			0		1	1	0	3181818	Taxco/Chilapa	Intervención	18852	GUERRERO	Si	hombre	Médico general	nocturno	8	1
SEGUIMIENTO A LOS 8 MESES	330	1	0	0	1			0	1	0	0	0	3181818	Taxco/Chilapa	Intervención	18746	GUERRERO	No	hombre	Médico general	nocturno	4		1
LINEA BASAL	331	1	1	1	1				1			1	3181818	Taxco/Chilapa	Intervención	18498	GUERRERO	No	mujer	Médico general	Matutino	8		1
SEGUIMIENTO A LOS 4 MESES	331	2	1	1				0	1	0	0		3181818	Taxco/Chilapa	Intervención	18683	GUERRERO	No	mujer	Médico general	vespertino	2		1
SEGUIMIENTO A LOS 8 MESES	331	2	0.5	1	0			0	0.5	0	0.5	0	3181818	Taxco/Chilapa	Intervención	18744	GUERRERO	No	mujer	Médico general	vespertino	4		1
SEGUIMIENTO A LOS 4 MESES	332	1	0	1	1			1	1	0	1	0	3181818	Taxco/Chilapa	Intervención	18683	GUERRERO	Si	mujer	Médico general	Matutino	2	1
SEGUIMIENTO A LOS 8 MESES	332	1		1	1			1	0	0	1		3181818	Taxco/Chilapa	Intervención	18744	GUERRERO	Si	mujer	Médico general	Matutino	4	1
SEGUIMIENTO A LOS 12 MESES	332	2	1	1	0			0	0	0	0	0	3181818	Taxco/Chilapa	Intervención	18850	GUERRERO	Si	mujer	Médico general	Matutino	8	1
SEGUIMIENTO A LOS 4 MESES	333	1	1	1	0			0	0	0	1	0	3181818	Taxco/Chilapa	Intervención	18683	GUERRERO	No	mujer	Médico general	nocturno	2		1
SEGUIMIENTO A LOS 8 MESES	334	1	1	1	0			0	0	0	1	0	3181818	Taxco/Chilapa	Intervención	18744	GUERRERO	No	hombre	Gineco-obstetra	vespertino	4		1
SEGUIMIENTO A LOS 12 MESES	334	1	1	1	0			0	1	0	0	0	3181818	Taxco/Chilapa	Intervención	18848	GUERRERO	No	hombre	Gineco-obstetra	nocturno	8		1
SEGUIMIENTO A LOS 8 MESES	335	1	0	1	0	1	0	0	1	0	1	0	3202020	CAAPS/Palenque	Control	19084	GUERRERO	No		Médico general	Matutino	4	1	1
LINEA BASAL	336	1	0	1	0			0	1	1	1	0	3202020	CAAPS/Palenque	Control	18662	GUERRERO	No	mujer	Médico general	Matutino	2	1	1
LINEA BASAL	337	1	0	1	0			0	1	1	1	0	3202020	CAAPS/Palenque	Control	18661	GUERRERO	No	hombre	Médico general	nocturno	2	1	1
SEGUIMIENTO A LOS 4 MESES	337	1	0	0	0			0	1	1	1	0	3202020	CAAPS/Palenque	Control	18932	GUERRERO	No	hombre	Médico general	vespertino	11	1	1
LINEA BASAL	338	1	0	1	0			0	1	1	1	0	3202020	CAAPS/Palenque	Control	18663	GUERRERO	No	hombre	Médico general	vespertino	2	1	1
SEGUIMIENTO A LOS 4 MESES	338	2	0	1	0			0	0	1	1	0	3202020	CAAPS/Palenque	Control	18929	GUERRERO	No	hombre	Médico general	Matutino	10	1	1
SEGUIMIENTO A LOS 8 MESES	338	2	0	1	0	1	0	0	1	0	1	0	3202020	CAAPS/Palenque	Control	19083	GUERRERO	No	hombre	Médico general	Matutino	3	1	1
SEGUIMIENTO A LOS 12 MESES	339	1	0	1	1			1	1	0	1	0	3202020	CAAPS/Palenque	Control	19452	GUERRERO	No	hombre	Médico general	Matutino	4	1	1
SEGUIMIENTO A LOS 12 MESES	340	2	0.5	1	1			0	1	0	1	0.5	3202020	CAAPS/Palenque	Control	19452	GUERRERO	No	hombre	Médico general	vespertino	4	1	1
SEGUIMIENTO A LOS 12 MESES	341	1	0	1	1			0	1	0	1	0	3202020	CAAPS/Palenque	Control	19452	GUERRERO	No	hombre	Médico general	vespertino	4	1	1
SEGUIMIENTO A LOS 8 MESES	342	1	0	1	0	1	0	0	1	0	0	0	3202020	CAAPS/Palenque	Control	19113	GUERRERO	No	mujer	Médico general	vespertino	4	1	1
SEGUIMIENTO A LOS 8 MESES	343	1	0	1	0	1	0	0	1	0	0	0	3202020	CAAPS/Palenque	Control		GUERRERO	No	mujer	Médico general	nocturno		1	1
SEGUIMIENTO A LOS 4 MESES	344	1	0	1	0			0	1	0	0	0	3202020	CAAPS/Palenque	Control	18930	GUERRERO	No	mujer	Médico general	vespertino	10	1	1
SEGUIMIENTO A LOS 12 MESES	345	3	0	1	1			0.333333	1	0	1	0	3202020	CAAPS/Palenque	Control	19452	GUERRERO	No	mujer	Médico general	Matutino	4	1	1
SEGUIMIENTO A LOS 12 MESES	346	1	0	1	1			0	1	0	0	0	3202020	CAAPS/Palenque	Control	19452	GUERRERO	No	mujer	Médico general	vespertino	4	1	1
LINEA BASAL	347	1	0	1	0			0	1	1	1	0	3202020	CAAPS/Palenque	Control	18661	GUERRERO	No	hombre	Médico general	Matutino	2	1	1
LINEA BASAL	348	1	1	1	0			0	1	1	1	0	3202020	CAAPS/Palenque	Control	18662	GUERRERO	No	hombre	Médico general	vespertino	2	1	1
LINEA BASAL	349	1	1	1	0			1	1	0	1	0	3202020	CAAPS/Palenque	Control	18662	GUERRERO	No	hombre	Médico general	Matutino	2	1	1
SEGUIMIENTO A LOS 8 MESES	349	1	1	1	0	1	0	0	1	0	1	0	3202020	CAAPS/Palenque	Control	19113	GUERRERO	No	hombre	Médico general	vespertino	4	1	1
SEGUIMIENTO A LOS 4 MESES	350	1	0	1	0			0	1	0	1	0	3202020	CAAPS/Palenque	Control	18932	GUERRERO	No	hombre	Médico general	Matutino	11	1	1
LINEA BASAL	351	1	0	1	0			0	1	1	1	0	3202020	CAAPS/Palenque	Control	18663	GUERRERO	No	hombre	Médico general	vespertino	2	1	1
SEGUIMIENTO A LOS 4 MESES	351	2	0	1	0			0	1	0.5	1	0	3202020	CAAPS/Palenque	Control	18929	GUERRERO	No	hombre	Médico general	vespertino	10	1	1
LINEA BASAL	352	1	0	1	0			0	1	0	0	0	3202020	CAAPS/Palenque	Control	18662	GUERRERO	No	hombre	Médico general	nocturno	2	1	1
LINEA BASAL	353	1	0	1	0			0	1	0	0	0	3202020	CAAPS/Palenque	Control	18941	GUERRERO	No	mujer	Médico general	vespertino	11	1	1
LINEA BASAL	354	1	0	1	0			0	1		0	0	3202020	CAAPS/Palenque	Control	18662	GUERRERO	No	hombre	Médico general	vespertino	2	1	1
SEGUIMIENTO A LOS 8 MESES	355	2	0	1	1			0	1	0	1	0	3222222	Renacimiento/Huixtla	Control	19242	GUERRERO	No	hombre	Médico interno	vespertino	9	1	1
SEGUIMIENTO A LOS 4 MESES	356	1	1	1	0			0	1	1	0	0	3222222	Renacimiento/Huixtla	Control	19075	GUERRERO	No	hombre	Médico interno	Matutino	3	1	1
SEGUIMIENTO A LOS 8 MESES	356	1	0	1	1			0	1	0	0	0	3222222	Renacimiento/Huixtla	Control	19242	GUERRERO	No	hombre	Médico interno	vespertino	9	1	1
SEGUIMIENTO A LOS 8 MESES	357	2	0.5	1	1			0	1	0	1	0.5	3222222	Renacimiento/Huixtla	Control	19242	GUERRERO	No	hombre	Médico interno	Matutino	9	1	1
SEGUIMIENTO A LOS 8 MESES	358	1	0	1	1			1	1	0	0	0	3222222	Renacimiento/Huixtla	Control	19241	GUERRERO	No	hombre	Médico interno	vespertino	9	1	1
SEGUIMIENTO A LOS 8 MESES	359	2	0	1	1			0	1	0	1	0	3222222	Renacimiento/Huixtla	Control	19242	GUERRERO	No	mujer	Médico interno	Matutino	9	1	1
LINEA BASAL	360	3	0	1	0			0	1	0	0.666667	0	3222222	Renacimiento/Huixtla	Control	18945	GUERRERO	No	hombre	Médico interno	vespertino	11	1	1
LINEA BASAL	361	3	0	1	0	1	0	0	1	0	0.666667	0	3222222	Renacimiento/Huixtla	Control	18944	GUERRERO	No	mujer	Médico interno	vespertino	11	1	1
LINEA BASAL	362	1	0	1	0			0	1	0	1	0	3222222	Renacimiento/Huixtla	Control	18942	GUERRERO	No		Médico interno	vespertino	11	1	1
SEGUIMIENTO A LOS 12 MESES	363	2	1	1	0	1	0	0	1	0	1	0	3222222	Renacimiento/Huixtla	Control	19313	GUERRERO	No		Médico interno	vespertino	11	1	1
SEGUIMIENTO A LOS 12 MESES	364	4	0.5	1	0	1	0	0	1	0	0.75	0	3222222	Renacimiento/Huixtla	Control	19313	GUERRERO	No		Médico interno	vespertino	11	1	1
SEGUIMIENTO A LOS 12 MESES	365	2	1	1	0	1	0	0	1	0	0.5	0	3222222	Renacimiento/Huixtla	Control	19313	GUERRERO	No		Médico interno	nocturno	11	1	1
SEGUIMIENTO A LOS 12 MESES	366	1	1	1	0	1	0	0	1	0	1	0	3222222	Renacimiento/Huixtla	Control	19311	GUERRERO	No		Médico interno	Matutino	11	1	1
SEGUIMIENTO A LOS 12 MESES	367	1	1	1	0	1	0	0	1	0	0	0	3222222	Renacimiento/Huixtla	Control	19311	GUERRERO	No	hombre	Gineco-obstetra	Matutino	11	1	1
LINEA BASAL	368	1	0	1	0			0	1	0	1	0	3222222	Renacimiento/Huixtla	Control	18942	GUERRERO	No	mujer	Personal de enfermería	vespertino	11	1	1
LINEA BASAL	369	1	0	1	0			0	1	0	1	0	3242424	Chilpancingo/San Cristóbal	Control	18520	GUERRERO	No	mujer	Médico interno	Matutino	9	1	1
SEGUIMIENTO A LOS 12 MESES	370	3	0	1	1			0	1	0.666667	1	0	3242424	Chilpancingo/San Cristóbal	Control	18944	GUERRERO	No	mujer	Médico interno	vespertino	11	1	1
SEGUIMIENTO A LOS 12 MESES	371	3	0	1	0.666667	0.333333		0	1	1	1	0	3242424	Chilpancingo/San Cristóbal	Control	18944	GUERRERO	No	mujer	Médico interno	vespertino	11	1	1
SEGUIMIENTO A LOS 12 MESES	372	1	0	1	0			0	1	0	0	0	3242424	Chilpancingo/San Cristóbal	Control	18943	GUERRERO	No	mujer	Médico interno	Matutino	11	1	1
SEGUIMIENTO A LOS 4 MESES	373	1	0	1	0			0	1	0	0	0	3242424	Chilpancingo/San Cristóbal	Control	18750	GUERRERO	No	hombre	Médico interno	vespertino	5	1	1
SEGUIMIENTO A LOS 4 MESES	374	1	0	1	0			0	1	1	1	0	3242424	Chilpancingo/San Cristóbal	Control	18750	GUERRERO	No	hombre	Médico interno		5	1	1
SEGUIMIENTO A LOS 4 MESES	375	1	1	1	0			0	1	0	1	0	3242424	Chilpancingo/San Cristóbal	Control	18751	GUERRERO	No	mujer	Médico interno	Matutino	5	1	1
SEGUIMIENTO A LOS 4 MESES	376	1	0	1	0			0	1	1	1	0	3242424	Chilpancingo/San Cristóbal	Control	18751	GUERRERO	No	hombre	Médico interno	vespertino	5	1	1
LINEA BASAL	377	1	0	0	0			1	1		1	0	3242424	Chilpancingo/San Cristóbal	Control	18884	GUERRERO	No	hombre	Médico interno	vespertino	9	1	1
SEGUIMIENTO A LOS 8 MESES	378	1	0	1	0			0	1	0	0	0	3242424	Chilpancingo/San Cristóbal	Control	18852	GUERRERO	No	mujer	Médico interno	nocturno	8	1	1
SEGUIMIENTO A LOS 8 MESES	379	1	0	1	0			0	1	0	1	0	3242424	Chilpancingo/San Cristóbal	Control	18856	GUERRERO	No	mujer	Médico general	Matutino	8	1	1
SEGUIMIENTO A LOS 12 MESES	380	1	0	0	0		1	0	0	0	0	0	3242424	Chilpancingo/San Cristóbal	Control	18944	GUERRERO	No	hombre	Gineco-obstetra	vespertino	11	1	1
LINEA BASAL	381	1	0	0	0			0	1	1	1	0	3242424	Chilpancingo/San Cristóbal	Control	18909	GUERRERO	No	hombre	Gineco-obstetra	Matutino	10	1	1
SEGUIMIENTO A LOS 8 MESES	382	1	0	1	0			0	1	0	1	0	3242424	Chilpancingo/San Cristóbal	Control	18856	GUERRERO	No	mujer	Gineco-obstetra	Matutino	8	1	1
SEGUIMIENTO A LOS 4 MESES	383	2	0.5	1	0			0	1	0	1	0	3242424	Chilpancingo/San Cristóbal	Control	18751	GUERRERO	No	mujer	Gineco-obstetra	vespertino	5	1	1
SEGUIMIENTO A LOS 8 MESES	384	1	0	1	0			0	1	0	1	0	3242424	Chilpancingo/San Cristóbal	Control	18854	GUERRERO	No	mujer	Gineco-obstetra	vespertino	8	1	1
SEGUIMIENTO A LOS 4 MESES	385	1	0	0	0			0	1	1	1	0	3242424	Chilpancingo/San Cristóbal	Control	18750	GUERRERO	No	hombre	Gineco-obstetra	nocturno	5	1	1
SEGUIMIENTO A LOS 8 MESES	386	1	0	1	0			0	1	0	1	0	3242424	Chilpancingo/San Cristóbal	Control	18854	GUERRERO	No		Gineco-obstetra	vespertino	8	1	1
SEGUIMIENTO A LOS 8 MESES	387	1	0	1	0			0	1	1	0	0	3242424	Chilpancingo/San Cristóbal	Control	18852	GUERRERO	No	hombre	Gineco-obstetra	vespertino	8	1	1
SEGUIMIENTO A LOS 8 MESES	388	1	0	1	0			0	1	0	0	0	3242424	Chilpancingo/San Cristóbal	Control	18852	GUERRERO	No		Gineco-obstetra	nocturno	8	1	1
LINEA BASAL	389	1	0	0	0			0	1	0	1	0	3242424	Chilpancingo/San Cristóbal	Control	18520	GUERRERO	No	hombre	Gineco-obstetra	nocturno	9	1	1
LINEA BASAL		7	0.142857	0.857143	0.142857	0.833333	0	0	0.571429	0.142857	0.714286	0.142857	3151515	Valle de Bravo/Atlacomulco	Intervención	18917	MEXICO	No	hombre	Médico	vespertino	10		1
SEGUIMIENTO A LOS 4 MESES		6	0.333333	1	0.833333	0.666667	0	0.166667	0.833333	0	0.333333	0.166667	1232323	Valle de Bravo/Atlacomulco	Intervención	18852	MEXICO	No		Gineco-obstetra	nocturno	8		1
SEGUIMIENTO A LOS 12 MESES		9	0.375	1	0.125	1	0	0.375	0.625	0	0.75	0	2090909	CAAPS/Palenque	Intervención	18974	CHIAPAS	No		Médico	vespertino	12		1
